# Supplementary material for: 2-[(E)-(3,4-Dimethyl­isoxazol-5-yl)imino­meth­yl]phenol
Source: Acta Crystallogr Sect E Struct Rep Online. 2010 Mar 6;66(Pt 4):o773–4. doi: 10.1107/S1600536810008160 (PMC2983993; doi:10.1107/S1600536810008160)
Supplement: Supplementary file 1 [file e-66-0o773-sup1.cif]

##############################################################################
###                                                                        ###
###        Electronic paper (Acta Crystallographica Section E)             ###
###                                                                        ###
##############################################################################
#                                                                            #
# This CIF contains the data in a paper accepted for publication in Acta     #
# Crystallographica Section E. It conforms to the requirements of Notes      #
# for Authors for Section E, and has been peer reviewed under the auspices   #
# of the IUCr Commission on Journals.                                        #
#                                                                            #
# Full details of the Crystallographic Information File format               #
# are given in the paper "The Crystallographic Information File (CIF):       #
# a New Standard Archive File for Crystallography" by S. R. Hall, F. H.      #
# Allen and I. D. Brown [Acta Cryst. (1991), A47, 655-685].                  #
#                                                                            #
# The current version of the core CIF dictionary is obtainable from          #
# ftp://ftp.iucr.org/pub/cif_core.dic. The current version number is 2.4.    #
#                                                                            #
# Software is freely available for graphical display of the structure(s) in  #
# this CIF.  For information consult the CIF home page http://www.iucr.org/  #
# cif/home.html                                                              #
#                                                                            #
# This file may be used for bona fide research purposes within the           #
# scientific community so long as proper attribution is given to the journal # 
# article from which it was obtained.                                        #
#                                                                            #
##############################################################################
                                             
data_global
_audit_creation_method     'form.cif (version 2.0)'
_journal_data_validation_number     ?
_journal_date_recd_electronic     2010-02-24
_journal_date_accepted     2010-03-03
_journal_name_full     'Acta Crystallographica, Section E'
_journal_year     2010
_journal_volume     66
_journal_issue      4
_journal_page_first     o773
_journal_page_last     o774
_journal_paper_category     QO
_journal_coeditor_code     SJ2738
_publ_contact_author_name     'Prof. Fun, Hoong-Kun'
_publ_contact_author_address
;
      X-ray Crystallography Unit
      School of Physics
      Universiti Sains Malaysia
      11800 USM, Penang
      MALAYSIA
;
_publ_contact_author_email     'hkfun@usm.my'
_publ_contact_author_fax     '604 6579150'
_publ_contact_author_phone     '604 6533652'
_publ_section_title
;
2-[(<i>E</i>)-(3,4-Dimethylisoxazol-5-yl)iminomethyl]phenol
;
loop_
    _publ_author_name
    _publ_author_footnote
    _publ_author_address
    'Hoong-Kun Fun'
;
      Thomson Reuters ResearcherID: A-3561-2009.
;
;
      X-ray Crystallography Unit
      School of Physics
      Universiti Sains Malaysia
      11800 USM, Penang
      Malaysia
;
    'Madhukar Hemamalini' ?
;
      X-ray Crystallography Unit
      School of Physics
      Universiti Sains Malaysia
      11800 USM, Penang
      Malaysia
;
    'Abdullah M. Asiri'
;
      On secondment to: The Center of Excellence for Advanced Materials
                Research, King Abdu Aziz University, Jeddah 21589,
                Saudi Arabia.
;
;
      Department of Chemistry
      Faculty of Science
      King Abdu Aziz University
      Jeddah
      Saudi Arabia
;
    'Salman A. Khan' ?
;
      Department of Chemistry
      Faculty of Science
      King Abdu Aziz University
      Jeddah
      Saudi Arabia
;
    'Khalid A. Khan' ?
;
      Department of Chemistry
      Faculty of Science
      King Abdu Aziz University
      Jeddah
      Saudi Arabia
;
data_I
_audit_creation_method     SHELXL-97
_chemical_name_systematic
;
2-[(<i>E</i>)-(3,4-Dimethylisoxazol-5-yl)iminomethyl]phenol
;
_chemical_name_common     ?
_chemical_formula_moiety     'C12 H12 N2 O2'
_chemical_formula_sum     'C12 H12 N2 O2'
_chemical_formula_iupac     'C12 H12 N2 O2'
_chemical_formula_weight     216.24
_chemical_melting_point     ?
_symmetry_cell_setting     Triclinic
_symmetry_space_group_name_H-M     'P -1'
_symmetry_space_group_name_Hall     '-P 1'
loop_
    _symmetry_equiv_pos_as_xyz
    'x, y, z'
    '-x, -y, -z'
_cell_length_a     5.3475(14)
_cell_length_b     8.615(2)
_cell_length_c     12.321(3)
_cell_angle_alpha     103.696(5)
_cell_angle_beta     91.486(5)
_cell_angle_gamma     94.059(5)
_cell_volume     549.6(2)
_cell_formula_units_Z     2
_cell_measurement_reflns_used     2862
_cell_measurement_theta_min     2.44
_cell_measurement_theta_max     29.69
_cell_measurement_temperature     100.00(10)
_exptl_crystal_description     plate
_exptl_crystal_colour     yellow
_exptl_crystal_size_max     0.56
_exptl_crystal_size_mid     0.14
_exptl_crystal_size_min     0.08
_exptl_crystal_density_diffrn     1.307
_exptl_crystal_density_meas     ?
_exptl_crystal_density_method     'not measured'
_exptl_crystal_F_000     228
_exptl_absorpt_coefficient_mu     0.091
_exptl_absorpt_correction_type     multi-scan
_exptl_absorpt_process_details     '(SADABS; Bruker, 2009)'
_exptl_absorpt_correction_T_min     0.9511
_exptl_absorpt_correction_T_max     0.9927
_exptl_special_details
;
The crystal was placed in the cold stream of an Oxford Cryosystems Cobra
open-flow nitrogen cryostat (Cosier & Glazer, 1986) operating at
100.0(1) K.
;
_diffrn_ambient_temperature     100.00(10)
_diffrn_radiation_type     MoK\a
_diffrn_radiation_wavelength     0.71073
_diffrn_radiation_source     'fine-focus sealed tube'
_diffrn_radiation_monochromator     graphite
_diffrn_measurement_device_type
;
Bruker APEX DUO CCD area-detector diffractometer
;
_diffrn_measurement_method     '\f and \w scans'
_diffrn_detector_area_resol_mean     .
_diffrn_reflns_number     2467
_diffrn_reflns_av_R_equivalents     0.0000
_diffrn_reflns_av_sigmaI/netI     0.0505
_diffrn_reflns_theta_min     1.70
_diffrn_reflns_theta_max     27.49
_diffrn_reflns_theta_full     27.49
_diffrn_measured_fraction_theta_max     0.982
_diffrn_measured_fraction_theta_full     0.982
_diffrn_reflns_limit_h_min     -6
_diffrn_reflns_limit_h_max     6
_diffrn_reflns_limit_k_min     -11
_diffrn_reflns_limit_k_max     10
_diffrn_reflns_limit_l_min     -6
_diffrn_reflns_limit_l_max     15
_diffrn_standards_number     0
_diffrn_standards_interval_count     .
_diffrn_standards_interval_time     .
_diffrn_standards_decay_%     ?
_refine_special_details
;
 Refinement of F^2^ against ALL reflections.  The weighted R-factor wR and
 goodness of fit S are based on F^2^, conventional R-factors R are based
 on F, with F set to zero for negative F^2^. The threshold expression of
 F^2^ > 2\s(F^2^) is used only for calculating R-factors(gt) etc. and is
 not relevant to the choice of reflections for refinement.  R-factors based
 on F^2^ are statistically about twice as large as those based on F, and R-
 factors based on ALL data will be even larger.
;
_reflns_number_total     2467
_reflns_number_gt     1946
_reflns_threshold_expression     I>2\s(I)
_refine_ls_structure_factor_coef     Fsqd
_refine_ls_matrix_type     full
_refine_ls_R_factor_all     0.0843
_refine_ls_R_factor_gt     0.0698
_refine_ls_wR_factor_gt     0.1944
_refine_ls_wR_factor_ref     0.2025
_refine_ls_goodness_of_fit_ref     1.062
_refine_ls_restrained_S_all     1.062
_refine_ls_number_reflns     2467
_refine_ls_number_parameters     152
_refine_ls_number_restraints     0
_refine_ls_hydrogen_treatment     mixed
_refine_ls_weighting_scheme     calc
_refine_ls_weighting_details
         'calc w=1/[\s^2^(Fo^2^)+(0.0657P)^2^+1.1217P] where P=(Fo^2^+2Fc^2^)/3'
_atom_sites_solution_hydrogens     geom
_atom_sites_solution_primary     direct
_atom_sites_solution_secondary     difmap
_refine_ls_shift/su_max     0.001
_refine_ls_shift/su_mean     0.000
_refine_diff_density_max     0.395
_refine_diff_density_min     -0.336
_refine_ls_extinction_method     none
_refine_ls_extinction_coef     ?
loop_
    _atom_type_symbol
    _atom_type_description
    _atom_type_scat_dispersion_real
    _atom_type_scat_dispersion_imag
    _atom_type_scat_source
    'C' 'C' 0.0033 0.0016
                         'International Tables Vol C Tables 4.2.6.8 and 6.1.1.4'
    'H' 'H' 0.0000 0.0000
                         'International Tables Vol C Tables 4.2.6.8 and 6.1.1.4'
    'N' 'N' 0.0061 0.0033
                         'International Tables Vol C Tables 4.2.6.8 and 6.1.1.4'
    'O' 'O' 0.0106 0.0060
                         'International Tables Vol C Tables 4.2.6.8 and 6.1.1.4'
_computing_data_collection     'APEX2 (Bruker, 2009)'
_computing_cell_refinement     'SAINT (Bruker, 2009)'
_computing_data_reduction     'SAINT (Bruker, 2009)'
_computing_structure_solution     'SHELXTL (Sheldrick, 2008)'
_computing_structure_refinement     'SHELXTL (Sheldrick, 2008)'
_computing_molecular_graphics     'SHELXTL (Sheldrick, 2008)'
_computing_publication_material
                             'SHELXTL (Sheldrick, 2008) and PLATON (Spek, 2009)'
loop_
    _atom_site_type_symbol
    _atom_site_label
    _atom_site_fract_x
    _atom_site_fract_y
    _atom_site_fract_z
    _atom_site_U_iso_or_equiv
    _atom_site_adp_type
    _atom_site_calc_flag
    _atom_site_refinement_flags
    _atom_site_occupancy
    _atom_site_disorder_assembly
    _atom_site_disorder_group
    O O1 1.0387(4) 1.1305(2) 0.41739(17) 0.0228(5) Uani d . 1 . .
    O O2 0.6135(4) 0.7350(3) 0.08828(18) 0.0262(5) Uani d . 1 . .
    N N1 0.8330(5) 0.9521(3) 0.2591(2) 0.0194(5) Uani d . 1 . .
    N N2 1.2481(5) 1.2478(3) 0.4414(2) 0.0252(6) Uani d . 1 . .
    C C1 0.2930(5) 0.7387(3) 0.3499(3) 0.0201(6) Uani d . 1 . .
    H H1A 0.3082 0.7892 0.4256 0.024 Uiso calc R 1 . .
    C C2 0.0960(5) 0.6240(3) 0.3108(3) 0.0221(6) Uani d . 1 . .
    H H2A -0.0224 0.5990 0.3593 0.026 Uiso calc R 1 . .
    C C3 0.0782(6) 0.5468(4) 0.1976(3) 0.0249(7) Uani d . 1 . .
    H H3A -0.0529 0.4691 0.1710 0.030 Uiso calc R 1 . .
    C C4 0.2512(6) 0.5831(4) 0.1235(3) 0.0250(7) Uani d . 1 . .
    H H4A 0.2362 0.5296 0.0484 0.030 Uiso calc R 1 . .
    C C5 0.4491(5) 0.7008(3) 0.1626(2) 0.0199(6) Uani d . 1 . .
    C C6 0.4711(5) 0.7802(3) 0.2771(2) 0.0186(6) Uani d . 1 . .
    C C7 0.6723(5) 0.9024(3) 0.3225(2) 0.0191(6) Uani d . 1 . .
    H H7A 0.6859 0.9462 0.3992 0.023 Uiso calc R 1 . .
    C C8 1.0225(5) 1.0682(3) 0.3052(2) 0.0176(6) Uani d . 1 . .
    C C9 1.2091(5) 1.1366(3) 0.2539(2) 0.0192(6) Uani d . 1 . .
    C C10 1.3428(5) 1.2479(3) 0.3446(2) 0.0195(6) Uani d . 1 . .
    C C11 1.2629(6) 1.1010(4) 0.1327(3) 0.0276(7) Uani d . 1 . .
    H H11A 1.1457 1.0163 0.0921 0.041 Uiso calc R 1 . .
    H H11C 1.4305 1.0685 0.1229 0.041 Uiso calc R 1 . .
    H H11D 1.2470 1.1953 0.1051 0.041 Uiso calc R 1 . .
    C C12 1.5687(5) 1.3582(4) 0.3386(3) 0.0243(7) Uani d . 1 . .
    H H12A 1.6191 1.4202 0.4124 0.036 Uiso calc R 1 . .
    H H12D 1.5285 1.4287 0.2920 0.036 Uiso calc R 1 . .
    H H12B 1.7034 1.2963 0.3075 0.036 Uiso calc R 1 . .
    H H1O2 0.722(11) 0.820(7) 0.132(5) 0.080(18) Uiso d . 1 . .
loop_
    _atom_site_aniso_label
    _atom_site_aniso_U_11
    _atom_site_aniso_U_22
    _atom_site_aniso_U_33
    _atom_site_aniso_U_12
    _atom_site_aniso_U_13
    _atom_site_aniso_U_23
    O1 0.0194(11) 0.0238(11) 0.0233(11) -0.0060(8) 0.0019(8) 0.0042(8)
    O2 0.0250(12) 0.0281(11) 0.0232(11) -0.0040(9) 0.0061(9) 0.0028(9)
    N1 0.0170(12) 0.0148(11) 0.0261(13) 0.0009(9) 0.0020(9) 0.0041(9)
    N2 0.0207(13) 0.0246(13) 0.0290(14) -0.0061(10) -0.0003(10) 0.0062(10)
    C1 0.0155(14) 0.0176(13) 0.0270(15) 0.0054(10) 0.0036(11) 0.0036(11)
    C2 0.0152(14) 0.0204(14) 0.0318(16) 0.0021(11) 0.0054(11) 0.0078(12)
    C3 0.0159(14) 0.0225(14) 0.0353(17) -0.0013(11) -0.0012(12) 0.0063(12)
    C4 0.0247(16) 0.0227(15) 0.0246(15) -0.0006(12) -0.0007(12) 0.0004(12)
    C5 0.0164(14) 0.0194(14) 0.0242(14) 0.0026(11) 0.0021(11) 0.0052(11)
    C6 0.0154(13) 0.0155(13) 0.0256(14) 0.0033(10) 0.0019(11) 0.0054(11)
    C7 0.0199(14) 0.0158(13) 0.0216(14) 0.0058(11) 0.0019(11) 0.0034(10)
    C8 0.0140(13) 0.0163(13) 0.0237(14) 0.0051(10) 0.0029(10) 0.0056(10)
    C9 0.0159(13) 0.0169(13) 0.0262(15) 0.0037(10) 0.0033(11) 0.0074(11)
    C10 0.0136(13) 0.0169(13) 0.0296(15) 0.0038(10) 0.0020(11) 0.0079(11)
    C11 0.0272(16) 0.0291(16) 0.0260(16) 0.0009(13) 0.0080(12) 0.0055(12)
    C12 0.0137(13) 0.0215(14) 0.0392(17) 0.0005(11) 0.0038(12) 0.0100(12)
_geom_special_details
;
 All s.u.'s (except the s.u. in the dihedral angle between two l.s. planes)
 are estimated using the full covariance matrix.  The cell s.u.'s are taken
 into account individually in the estimation of s.u.'s in distances, angles
 and torsion angles; correlations between s.u.'s in cell parameters are only
 used when they are defined by crystal symmetry.  An approximate (isotropic)
 treatment of cell s.u.'s is used for estimating s.u.'s involving l.s. planes.
;
loop_
    _geom_bond_atom_site_label_1
    _geom_bond_atom_site_label_2
    _geom_bond_site_symmetry_2
    _geom_bond_distance
    _geom_bond_publ_flag
    O1 C8 . 1.357(3) ?
    O1 N2 . 1.429(3) ?
    O2 C5 . 1.353(4) ?
    O2 H1O2 . 0.95(6) ?
    N1 C7 . 1.293(4) ?
    N1 C8 . 1.381(4) ?
    N2 C10 . 1.308(4) ?
    C1 C2 . 1.385(4) ?
    C1 C6 . 1.410(4) ?
    C1 H1A . 0.9300 ?
    C2 C3 . 1.394(4) ?
    C2 H2A . 0.9300 ?
    C3 C4 . 1.387(4) ?
    C3 H3A . 0.9300 ?
    C4 C5 . 1.404(4) ?
    C4 H4A . 0.9300 ?
    C5 C6 . 1.412(4) ?
    C6 C7 . 1.452(4) ?
    C7 H7A . 0.9300 ?
    C8 C9 . 1.367(4) ?
    C9 C10 . 1.426(4) ?
    C9 C11 . 1.491(4) ?
    C10 C12 . 1.498(4) ?
    C11 H11A . 0.9600 ?
    C11 H11C . 0.9600 ?
    C11 H11D . 0.9600 ?
    C12 H12A . 0.9600 ?
    C12 H12D . 0.9600 ?
    C12 H12B . 0.9600 ?
loop_
    _geom_angle_atom_site_label_1
    _geom_angle_atom_site_label_2
    _geom_angle_atom_site_label_3
    _geom_angle_site_symmetry_1
    _geom_angle_site_symmetry_3
    _geom_angle
    _geom_angle_publ_flag
    C8 O1 N2 . . 107.7(2) ?
    C5 O2 H1O2 . . 103(3) ?
    C7 N1 C8 . . 120.3(2) ?
    C10 N2 O1 . . 105.3(2) ?
    C2 C1 C6 . . 121.2(3) ?
    C2 C1 H1A . . 119.4 ?
    C6 C1 H1A . . 119.4 ?
    C1 C2 C3 . . 118.9(3) ?
    C1 C2 H2A . . 120.6 ?
    C3 C2 H2A . . 120.6 ?
    C4 C3 C2 . . 121.6(3) ?
    C4 C3 H3A . . 119.2 ?
    C2 C3 H3A . . 119.2 ?
    C3 C4 C5 . . 119.7(3) ?
    C3 C4 H4A . . 120.2 ?
    C5 C4 H4A . . 120.2 ?
    O2 C5 C4 . . 118.4(3) ?
    O2 C5 C6 . . 121.9(3) ?
    C4 C5 C6 . . 119.6(3) ?
    C1 C6 C5 . . 119.0(3) ?
    C1 C6 C7 . . 118.8(3) ?
    C5 C6 C7 . . 122.2(3) ?
    N1 C7 C6 . . 121.8(3) ?
    N1 C7 H7A . . 119.1 ?
    C6 C7 H7A . . 119.1 ?
    O1 C8 C9 . . 110.8(2) ?
    O1 C8 N1 . . 119.7(2) ?
    C9 C8 N1 . . 129.5(3) ?
    C8 C9 C10 . . 103.2(3) ?
    C8 C9 C11 . . 128.4(3) ?
    C10 C9 C11 . . 128.4(3) ?
    N2 C10 C9 . . 112.9(3) ?
    N2 C10 C12 . . 119.8(3) ?
    C9 C10 C12 . . 127.3(3) ?
    C9 C11 H11A . . 109.5 ?
    C9 C11 H11C . . 109.5 ?
    H11A C11 H11C . . 109.5 ?
    C9 C11 H11D . . 109.5 ?
    H11A C11 H11D . . 109.5 ?
    H11C C11 H11D . . 109.5 ?
    C10 C12 H12A . . 109.5 ?
    C10 C12 H12D . . 109.5 ?
    H12A C12 H12D . . 109.5 ?
    C10 C12 H12B . . 109.5 ?
    H12A C12 H12B . . 109.5 ?
    H12D C12 H12B . . 109.5 ?
loop_
    _geom_torsion_atom_site_label_1
    _geom_torsion_atom_site_label_2
    _geom_torsion_atom_site_label_3
    _geom_torsion_atom_site_label_4
    _geom_torsion_site_symmetry_1
    _geom_torsion_site_symmetry_2
    _geom_torsion_site_symmetry_3
    _geom_torsion_site_symmetry_4
    _geom_torsion
    _geom_torsion_publ_flag
    C8 O1 N2 C10 . . . . -0.3(3) ?
    C6 C1 C2 C3 . . . . 1.3(4) ?
    C1 C2 C3 C4 . . . . -0.6(5) ?
    C2 C3 C4 C5 . . . . -0.3(5) ?
    C3 C4 C5 O2 . . . . -179.3(3) ?
    C3 C4 C5 C6 . . . . 0.5(4) ?
    C2 C1 C6 C5 . . . . -1.1(4) ?
    C2 C1 C6 C7 . . . . 179.4(3) ?
    O2 C5 C6 C1 . . . . 180.0(3) ?
    C4 C5 C6 C1 . . . . 0.2(4) ?
    O2 C5 C6 C7 . . . . -0.5(4) ?
    C4 C5 C6 C7 . . . . 179.7(3) ?
    C8 N1 C7 C6 . . . . -179.7(2) ?
    C1 C6 C7 N1 . . . . -176.1(3) ?
    C5 C6 C7 N1 . . . . 4.4(4) ?
    N2 O1 C8 C9 . . . . 0.3(3) ?
    N2 O1 C8 N1 . . . . -179.4(2) ?
    C7 N1 C8 O1 . . . . -0.3(4) ?
    C7 N1 C8 C9 . . . . -179.9(3) ?
    O1 C8 C9 C10 . . . . -0.2(3) ?
    N1 C8 C9 C10 . . . . 179.4(3) ?
    O1 C8 C9 C11 . . . . 178.7(3) ?
    N1 C8 C9 C11 . . . . -1.7(5) ?
    O1 N2 C10 C9 . . . . 0.1(3) ?
    O1 N2 C10 C12 . . . . -179.8(2) ?
    C8 C9 C10 N2 . . . . 0.0(3) ?
    C11 C9 C10 N2 . . . . -178.9(3) ?
    C8 C9 C10 C12 . . . . 180.0(3) ?
    C11 C9 C10 C12 . . . . 1.1(5) ?
loop_
    _geom_hbond_atom_site_label_D
    _geom_hbond_atom_site_label_H
    _geom_hbond_atom_site_label_A
    _geom_hbond_site_symmetry_A
    _geom_hbond_distance_DH
    _geom_hbond_distance_HA
    _geom_hbond_distance_DA
    _geom_hbond_angle_DHA
    _geom_hbond_publ_flag
    O2 H1O2 N1 . 1.00(9) 1.71(8) 2.648(5) 154(8) yes
