# Supplementary material for: 2-[(E)-(3,4-Dimethyl­isoxazol-5-yl)imino­meth­yl]phenol
Source: Acta Crystallogr Sect E Struct Rep Online. 2010 Mar 6;66(Pt 4):o773–4. doi: 10.1107/S1600536810008160 (PMC2983993; doi:10.1107/S1600536810008160)
Supplement: Supplementary file 2 [file e-66-0o773-Isup2.hkl]

#
# h,k,l, Fc-squared, Fo-squared, sigma(Fo-squared) and status flag
#
data_I
_shelx_title ' mo_c13_0m in P-1 (100K)'
_shelx_refln_list_code          4
_shelx_F_calc_maximum      110.15
_exptl_crystal_F_000       228.00
_reflns_d_resolution_high  0.7700
 
loop_
 _symmetry_equiv_pos_as_xyz
 'x, y, z'
 '-x, -y, -z'
 
_cell_length_a     5.3475
_cell_length_b     8.6150
_cell_length_c    12.3210
_cell_angle_alpha 103.696
_cell_angle_beta   91.486
_cell_angle_gamma  94.059
 
_shelx_F_squared_multiplier     1.000
 
loop_
 _refln_index_h
 _refln_index_k
 _refln_index_l
 _refln_F_squared_calc
 _refln_F_squared_meas
 _refln_F_squared_sigma
 _refln_observed_status
   1   0   0       25.68       31.16      1.82 o
   2   0   0       38.73       44.93      2.66 o
   3   0   0      109.19      116.09      6.04 o
   4   0   0       65.15       60.43      2.52 o
   5   0   0       54.67       57.13      5.27 o
   6   0   0       11.33       12.28      1.63 o
  -6   1   0      513.17      480.32     23.10 o
  -5   1   0        0.46        0.64      1.29 o
  -4   1   0      115.04      121.33      7.52 o
  -3   1   0       19.00       17.79      1.82 o
  -2   1   0      115.68      116.64      5.72 o
  -1   1   0     1262.71     1436.56     45.25 o
   0   1   0      282.62      275.29      6.81 o
   1   1   0      124.87      139.50      5.58 o
   3   1   0      140.89      141.15      4.28 o
   4   1   0        0.05       -0.54      0.66 o
   5   1   0      129.66      145.00     18.63 o
   6   1   0        8.49        6.49      1.50 o
  -5   2   0      116.12      107.39      7.51 o
  -4   2   0        8.12        9.94      1.50 o
  -3   2   0        0.02        0.55      2.46 o
  -2   2   0      232.79      249.27      8.18 o
  -1   2   0     8732.08     9866.84    223.51 o
   0   2   0      552.82      544.23     13.43 o
   1   2   0       67.10       82.88      2.59 o
   2   2   0       18.85       28.06      2.95 o
   3   2   0      114.92      117.04      7.19 o
   4   2   0       27.12       36.54      5.33 o
   5   2   0       74.78       63.80      3.43 o
   6   2   0        0.08       -0.22      1.16 o
  -5   3   0       23.84       24.54      2.08 o
  -4   3   0       50.72       49.77      3.32 o
  -3   3   0       89.69       78.95      2.86 o
  -2   3   0       79.13       73.95      2.78 o
   0   3   0        5.13        3.00      0.50 o
   1   3   0      117.72      111.34      2.97 o
   2   3   0        6.90        8.69      0.93 o
   3   3   0        1.05        0.47      0.48 o
   4   3   0       40.89      129.49     14.20 o
   5   3   0        4.70        2.52      1.52 o
   6   3   0        3.39        4.15      1.46 o
  -6   4   0       31.75       47.70      8.34 o
  -5   4   0        8.82       10.17      5.55 o
  -4   4   0        2.51        2.01      1.08 o
  -3   4   0        1.40        6.95      4.16 o
  -2   4   0        0.79       87.55      9.36 o
  -1   4   0        8.32       14.05      0.95 o
   0   4   0        1.62        0.54      0.48 o
   1   4   0     1038.15     1120.31     28.67 o
   2   4   0      128.80      173.09      5.26 o
   3   4   0        0.25        7.11      1.81 o
   4   4   0       54.14       44.86      2.82 o
   5   4   0        2.25        3.67      1.58 o
   6   4   0        0.28       -0.67      1.50 o
  -6   5   0        0.77       13.26      5.93 o
  -5   5   0       73.76       84.20     11.27 o
  -4   5   0       36.09       33.45      1.96 o
  -3   5   0        9.60       22.42      2.54 o
  -2   5   0       41.58       19.63      4.18 o
  -1   5   0       48.38       46.40      1.69 o
   0   5   0      118.64      118.16      3.18 o
   1   5   0       43.03       39.88      2.12 o
   2   5   0       50.93       53.98      2.34 o
   3   5   0      198.46      179.62      5.68 o
   4   5   0       14.51       11.28      1.24 o
   5   5   0        8.92       10.41      1.86 o
  -6   6   0       14.48       40.08      8.75 o
  -5   6   0        0.67        2.97      2.20 o
  -4   6   0       10.45       12.67      3.54 o
  -3   6   0      153.69      160.68      6.64 o
  -2   6   0      170.31      162.34      4.71 o
  -1   6   0        4.50        3.70      0.81 o
   0   6   0      540.17      543.68     12.60 o
   1   6   0       45.17       41.12      1.62 o
   2   6   0       31.82       32.79      1.74 o
   3   6   0       39.64       33.94      2.08 o
   4   6   0        6.18        6.68      1.17 o
   5   6   0       27.04       24.44      3.60 o
  -5   7   0        0.20        6.48      5.01 o
  -4   7   0        4.88        6.59      1.73 o
  -3   7   0        0.18        8.02      4.12 o
  -2   7   0        6.48        7.36      1.07 o
  -1   7   0       26.22       28.60      2.63 o
   0   7   0        1.11        1.98      0.78 o
   1   7   0       64.82       65.85      2.66 o
   2   7   0      110.56      236.17     13.02 o
   3   7   0       12.85        6.44      1.29 o
   4   7   0       22.62       23.51      3.34 o
  -5   8   0        3.30        1.76      5.14 o
  -4   8   0       56.67      110.05      9.08 o
  -3   8   0      127.56      119.76      4.93 o
  -2   8   0        1.87        1.19      0.83 o
  -1   8   0       17.26       19.52      1.63 o
   0   8   0       80.27       77.31      3.77 o
   1   8   0        0.77        0.67      0.96 o
   2   8   0       56.01       81.20      6.30 o
   3   8   0        6.05        6.07      1.68 o
   4   8   0       18.84       15.29      2.25 o
  -4   9   0        6.75        7.58      4.25 o
  -3   9   0        4.96        4.29      2.34 o
  -2   9   0        0.01        2.20      1.83 o
  -1   9   0        9.56       11.19      1.46 o
   0   9   0        0.00        0.80      1.19 o
   1   9   0       43.55       36.78      2.85 o
   2   9   0        1.10       -0.27      1.42 o
   3   9   0        9.61        5.59      1.77 o
  -3  10   0        0.18        2.42      2.08 o
  -2  10   0       22.10       23.34      3.63 o
  -1  10   0        2.83        3.47      2.57 o
   0  10   0       45.15       42.30      3.08 o
   1  10   0       44.52       43.82      3.27 o
   2  10   0        6.00        6.40      1.94 o
  -2 -10   1       25.61       24.51      2.91 o
  -1 -10   1       11.07       11.08      2.11 o
   0 -10   1       36.47       40.31      3.04 o
   1 -10   1        0.00        3.00      1.57 o
   2 -10   1       29.93       23.48      1.91 o
   3 -10   1        1.12        3.95      3.51 o
  -3  -9   1        5.65        5.20      1.66 o
  -2  -9   1        2.93        2.14      1.63 o
  -1  -9   1        0.90       13.51      2.08 o
   0  -9   1       12.72       14.46      2.27 o
   1  -9   1       33.71       35.52      2.53 o
   2  -9   1       57.86       54.25      5.21 o
   3  -9   1        0.15        0.61      1.31 o
   4  -9   1       20.26       24.19      9.23 o
  -4  -8   1       11.61       10.28      1.89 o
  -3  -8   1       44.39       42.99      2.98 o
  -2  -8   1       66.94       58.60      3.48 o
  -1  -8   1       24.93       29.61      2.10 o
   0  -8   1      112.50      103.73      4.26 o
   1  -8   1       51.39       57.48      4.95 o
   2  -8   1        2.91        1.64      0.83 o
   3  -8   1       19.36       41.67      2.75 o
   4  -8   1        1.13        5.66      4.30 o
   5  -8   1        0.23        0.31      3.50 o
  -5  -7   1        0.19       -1.31      1.18 o
  -4  -7   1       36.64       34.58      2.35 o
  -3  -7   1        9.55       11.85      1.50 o
  -2  -7   1        0.23       -0.57      1.54 o
  -1  -7   1        8.10        9.16      1.19 o
   0  -7   1        2.78       12.68      3.16 o
   1  -7   1      181.19      184.59      5.47 o
   2  -7   1        2.07        1.06      0.72 o
   3  -7   1        5.94        7.78      1.29 o
   4  -7   1       30.25       31.94      2.27 o
   5  -7   1       14.72       17.59      4.89 o
  -5  -6   1      111.27      109.13      7.38 o
  -4  -6   1       13.79       15.13      1.74 o
  -3  -6   1       27.98       32.07      2.50 o
  -2  -6   1        0.80       -1.44      1.80 o
  -1  -6   1      123.22      132.65      3.37 o
   0  -6   1        3.61        3.40      0.92 o
   1  -6   1        1.20        0.92      0.68 o
   2  -6   1        8.80        9.56      1.38 o
   3  -6   1      189.90      177.84      8.18 o
   4  -6   1       12.58       14.45      1.50 o
   5  -6   1       23.74       32.14     10.96 o
   6  -6   1        1.88       14.67      6.55 o
  -5  -5   1       13.57       16.57      2.17 o
  -4  -5   1        8.69       10.64      1.21 o
  -3  -5   1      212.40      204.57      6.33 o
  -2  -5   1        1.16        0.45      0.55 o
  -1  -5   1      215.96      220.02      5.63 o
   0  -5   1      351.75      358.36      8.31 o
   1  -5   1       12.34        9.14      0.80 o
   2  -5   1       14.23       16.14      1.90 o
   3  -5   1      208.51      202.77      6.73 o
   4  -5   1        1.47        1.37      0.73 o
   5  -5   1        1.32        4.00      1.37 o
   6  -5   1       35.84       51.02      9.09 o
  -6  -4   1       98.64      103.21      5.18 o
  -5  -4   1        0.01        0.31      1.12 o
  -4  -4   1        0.43       -0.41      0.66 o
  -3  -4   1       72.99       84.55      6.10 o
  -2  -4   1       99.29      102.63      2.95 o
  -1  -4   1       50.41       46.74      1.95 o
   1  -4   1      287.63      294.76      9.53 o
   2  -4   1     1868.16     1906.05     75.08 o
   3  -4   1        9.22        9.58      2.52 o
   4  -4   1        1.26        0.67      1.01 o
   5  -4   1       20.01       20.05      2.47 o
   6  -4   1        7.16       34.09      7.16 o
  -6  -3   1        1.28        1.51      1.31 o
  -5  -3   1       17.73       17.95      1.90 o
  -4  -3   1      330.48      388.41     13.81 o
  -3  -3   1       75.47       87.98      2.52 o
  -2  -3   1      228.91      271.75      5.86 o
  -1  -3   1      411.83      438.99     12.03 o
   0  -3   1       84.89       76.80      2.14 o
   2  -3   1      733.63      733.45     20.12 o
   3  -3   1        9.76       11.89      1.18 o
   4  -3   1        1.45        4.54      1.05 o
   5  -3   1       72.52       63.23      2.84 o
  -6  -2   1        0.46       -0.67      1.18 o
  -5  -2   1        5.09        4.20      1.22 o
  -4  -2   1      464.69      527.85     18.08 o
  -3  -2   1      439.48      433.73     21.16 o
  -2  -2   1       52.08       71.05      3.26 o
  -1  -2   1      334.97      363.29      8.49 o
   0  -2   1     1591.97     1541.49     39.66 o
   1  -2   1     2629.82     2827.69    137.98 o
   2  -2   1      452.11      488.14     22.26 o
   3  -2   1      140.51      125.39      5.77 o
   4  -2   1       40.95       37.78      2.92 o
   5  -2   1       35.20       34.14      4.00 o
   6  -2   1      210.24      204.77      7.76 o
  -6  -1   1       20.12       25.45      2.35 o
  -5  -1   1      240.92      249.28      9.15 o
  -4  -1   1        1.81        2.99      0.85 o
  -3  -1   1       54.31       67.94      7.47 o
  -2  -1   1       91.98      113.49      5.73 o
  -1  -1   1       37.67       32.81      1.50 o
   0  -1   1      770.47      711.48     22.46 o
   1  -1   1      177.41      205.85      8.11 o
   2  -1   1      131.18      102.04      5.18 o
   3  -1   1       38.99       45.57      3.05 o
   4  -1   1        0.08       30.96      2.69 o
   5  -1   1        5.60        6.21      1.74 o
   6  -1   1       41.07       40.89      3.92 o
  -6   0   1       15.53       18.90      2.49 o
  -5   0   1      274.73      264.61      9.49 o
  -4   0   1       22.63       29.81      1.83 o
  -3   0   1      123.72      120.76      5.32 o
  -2   0   1       58.50       54.46      3.56 o
  -1   0   1      224.15      230.78      8.04 o
   0   0   1      471.70      436.82     20.30 o
   1   0   1     1830.50     1897.24     84.51 o
   3   0   1       48.78       48.21      3.19 o
   4   0   1      181.34      175.21      9.04 o
   5   0   1      150.37      143.10      9.38 o
   6   0   1        8.06       13.25      1.99 o
  -5   1   1       36.39       36.95      3.19 o
  -4   1   1      159.41      150.83      6.76 o
  -3   1   1       60.08       61.56      3.15 o
  -2   1   1      243.63      236.48     13.07 o
  -1   1   1     1353.96     1488.92     36.97 o
   0   1   1        1.59        0.97      0.31 o
   1   1   1      143.85      140.35      3.40 o
   2   1   1      447.98      478.71     13.78 o
   3   1   1      195.10      223.25     11.11 o
   4   1   1        0.06        0.17      0.72 o
   5   1   1       92.86       48.28      4.20 o
   6   1   1        6.98        6.26      1.75 o
  -5   2   1        4.74        6.71      2.57 o
  -4   2   1        0.01        0.86      0.61 o
  -3   2   1       83.50       82.30      6.07 o
  -2   2   1      117.19      111.28      3.89 o
  -1   2   1     1156.47     1606.27     50.64 o
   0   2   1      131.85      126.97      3.79 o
   1   2   1       33.48       32.04      1.12 o
   2   2   1      389.58      464.24     12.35 o
   3   2   1        8.01        9.60      0.73 o
   4   2   1        0.01        1.25      0.86 o
   5   2   1       53.54       48.78      5.20 o
   6   2   1        0.99        3.41      1.40 o
  -5   3   1       28.01       38.44      8.24 o
  -4   3   1       74.16       83.91      3.11 o
  -3   3   1        6.88        5.49      0.73 o
  -2   3   1      108.06      114.11      5.43 o
   0   3   1       88.40       85.71      3.74 o
   1   3   1      685.88      678.27     17.09 o
   2   3   1       51.12       62.54      2.46 o
   3   3   1       56.87       65.66      2.50 o
   4   3   1       56.99      124.63      5.27 o
   5   3   1       10.44       12.33      1.70 o
   6   3   1       50.34       45.71      5.53 o
  -6   4   1        3.08       17.43      5.91 o
  -5   4   1       34.57       61.12     11.25 o
  -4   4   1       89.30       73.64      3.92 o
  -3   4   1       10.07       30.32      2.20 o
  -2   4   1       17.09       43.90      6.07 o
  -1   4   1        4.76        4.74      0.58 o
   0   4   1       16.15       14.68      1.37 o
   1   4   1       31.57       30.52      1.36 o
   2   4   1      532.61      518.10     12.31 o
   3   4   1        0.40        2.74      1.06 o
   4   4   1      182.44      165.53      8.80 o
   5   4   1       18.48       19.78      2.34 o
   6   4   1       73.51       72.04      4.15 o
  -6   5   1        0.27        6.38      5.24 o
  -5   5   1       17.34       25.63      7.68 o
  -4   5   1       40.58       41.38      3.16 o
  -3   5   1        0.25        1.97      0.84 o
  -2   5   1      205.84      223.65     13.28 o
  -1   5   1        1.78        1.38      0.48 o
   0   5   1      216.61      225.34      5.02 o
   1   5   1       48.26       44.63      1.73 o
   2   5   1        0.64        8.31      1.89 o
   3   5   1      145.81      145.15      4.77 o
   4   5   1        0.48        0.97      0.80 o
   5   5   1       44.07       42.68      3.16 o
  -6   6   1       39.89       42.98     10.94 o
  -5   6   1       15.81       17.44      5.52 o
  -4   6   1        0.17       -0.09      1.23 o
  -3   6   1        4.69       10.13      1.72 o
  -2   6   1        6.77        9.81      0.99 o
  -1   6   1        9.69        7.89      0.98 o
   0   6   1       29.72       32.10      1.89 o
   1   6   1      123.70      122.02      3.19 o
   2   6   1      116.19      106.88      3.34 o
   3   6   1      160.11      145.49      5.71 o
   4   6   1       27.17       23.58      1.77 o
   5   6   1        0.53        0.52      0.87 o
  -5   7   1       12.14       13.41      5.58 o
  -4   7   1        9.51       10.74      2.04 o
  -3   7   1      109.98      110.42      6.28 o
  -2   7   1        0.41        0.17      0.69 o
  -1   7   1       23.40       25.33      2.32 o
   0   7   1       67.43       77.69      2.62 o
   1   7   1       71.71       70.61      2.82 o
   2   7   1        4.89       10.80      1.83 o
   3   7   1        0.48        1.23      1.05 o
   4   7   1        0.40       -0.52      0.96 o
  -4   8   1        5.83        8.01      2.28 o
  -3   8   1       21.93       26.29      9.72 o
  -2   8   1        1.10        0.42      0.85 o
  -1   8   1       20.95       18.35      2.02 o
   0   8   1       27.44       29.49      2.01 o
   1   8   1       51.27       58.37      2.78 o
   2   8   1       15.21       21.72      2.38 o
   3   8   1        2.61        2.51      1.48 o
   4   8   1       31.85       29.76      2.74 o
  -4   9   1       29.54       36.78      3.89 o
  -3   9   1        5.31        7.14      2.23 o
  -2   9   1        0.08       -0.15      0.99 o
  -1   9   1      101.71       96.38      5.45 o
   0   9   1       24.18       28.60      4.23 o
   1   9   1       26.63       49.05      4.57 o
   2   9   1        0.33        0.94      1.44 o
   3   9   1        5.48        4.64      1.81 o
  -2  10   1        7.20        7.80      2.10 o
  -1  10   1       52.54       50.24      5.27 o
   0  10   1       12.42       11.10      2.04 o
   1  10   1       15.59       16.27      2.28 o
   0 -11   2       32.24       30.12      3.07 o
   1 -11   2        1.99        1.50      1.27 o
  -2 -10   2        1.65       -0.21      1.54 o
  -1 -10   2       92.51       90.25      4.73 o
   0 -10   2        0.17       -2.18      1.25 o
   1 -10   2       69.01       63.15      3.10 o
   2 -10   2       36.46       37.12      3.16 o
   3 -10   2        1.22        0.57      1.50 o
  -3  -9   2       29.05       27.73      2.84 o
  -2  -9   2        4.08        2.63      1.63 o
  -1  -9   2       98.35       93.18      4.65 o
   0  -9   2       12.65       17.15      1.77 o
   1  -9   2       14.20       14.79      2.00 o
   2  -9   2        0.67        8.45      1.47 o
   3  -9   2        1.07        0.70      1.52 o
   4  -9   2       12.96       17.67      8.20 o
  -4  -8   2       47.24       52.52      2.91 o
  -3  -8   2        1.47        0.63      1.25 o
  -2  -8   2       99.15       95.89      3.74 o
  -1  -8   2        0.19        0.86      1.44 o
   0  -8   2        2.21       -0.12      1.31 o
   1  -8   2      202.83      183.61      7.33 o
   2  -8   2        0.23       -0.36      0.74 o
   3  -8   2        0.13       -0.10      1.08 o
   4  -8   2       68.59      110.27      5.02 o
   5  -8   2        1.98        3.61      3.12 o
  -5  -7   2       45.50       58.05      6.57 o
  -4  -7   2       14.96       17.91      1.76 o
  -3  -7   2        0.26       -1.17      0.96 o
  -2  -7   2      168.07      178.12      5.03 o
  -1  -7   2        9.23        8.64      1.31 o
   0  -7   2       43.95       55.42      2.54 o
   1  -7   2        5.61        3.55      1.50 o
   2  -7   2        0.02        0.11      0.65 o
   3  -7   2       11.93       13.94      1.63 o
   4  -7   2        2.16        6.14      3.17 o
   5  -7   2        3.60        6.26      1.78 o
  -5  -6   2       19.34       23.17      3.48 o
  -4  -6   2        1.60        1.19      0.92 o
  -3  -6   2       88.39       86.71      3.41 o
  -2  -6   2       75.42       76.26      2.90 o
  -1  -6   2      117.94      116.67      3.40 o
   0  -6   2      117.77      134.09      3.59 o
   1  -6   2        8.82        8.07      1.31 o
   2  -6   2      207.40      233.64      8.54 o
   3  -6   2       43.96       89.60      3.79 o
   4  -6   2       12.78       13.08      2.76 o
   5  -6   2        2.68        7.76      4.92 o
   6  -6   2        1.69       12.24      5.46 o
  -5  -5   2        4.13        5.34      1.60 o
  -4  -5   2       34.21       31.18      1.86 o
  -3  -5   2       32.15       36.95      3.87 o
  -2  -5   2       25.62       28.45      1.58 o
  -1  -5   2       20.02       22.52      1.46 o
   0  -5   2       35.59       40.29      3.51 o
   1  -5   2       22.46       23.10      0.99 o
   3  -5   2       16.68       45.36      2.33 o
   4  -5   2        8.59        8.63      1.71 o
   5  -5   2       17.07       17.48      7.14 o
   6  -5   2        5.12       15.62      5.80 o
  -6  -4   2        8.43        9.55      1.89 o
  -5  -4   2        0.36        0.55      1.16 o
  -4  -4   2       16.03       15.55      1.25 o
  -3  -4   2      146.90      170.89      6.64 o
  -2  -4   2       43.60       57.07      1.95 o
  -1  -4   2      157.14      151.10      3.94 o
   0  -4   2      122.26      104.14      3.20 o
   1  -4   2      415.41      436.13     18.21 o
   2  -4   2     2995.28     2926.86     96.40 o
   3  -4   2       86.30       76.33      2.17 o
   4  -4   2        6.42        6.34      1.10 o
   5  -4   2        5.80        6.36      1.17 o
   6  -4   2       65.22       85.74     10.47 o
  -6  -3   2        0.13        0.55      2.50 o
  -5  -3   2       24.44       21.52      2.03 o
  -4  -3   2      343.59      384.18     13.59 o
  -3  -3   2        0.95        0.74      0.48 o
  -2  -3   2      462.83      551.18     14.34 o
  -1  -3   2       19.76       19.50      1.61 o
   0  -3   2       25.28       21.77      1.13 o
   2  -3   2       20.40       17.33      2.43 o
   3  -3   2        9.39       13.93      1.27 o
   4  -3   2       23.79       29.31      1.89 o
   5  -3   2       35.65       30.00      2.08 o
   6  -3   2        3.54        4.20      1.33 o
  -6  -2   2        0.36        1.02      1.22 o
  -5  -2   2       39.17       39.91      2.63 o
  -4  -2   2       49.41       49.96      2.59 o
  -3  -2   2       89.23       97.57      3.23 o
  -2  -2   2      302.40      355.76      8.36 o
  -1  -2   2       27.82       35.17      1.87 o
   0  -2   2       31.38       22.19      1.10 o
   1  -2   2    12132.98    12299.60    266.48 o
   2  -2   2       31.23       32.77      1.65 o
   3  -2   2       14.97       21.15      2.10 o
   4  -2   2        4.22        4.74      1.37 o
   5  -2   2        5.50        6.64      1.83 o
   6  -2   2        9.76       10.45      1.68 o
  -6  -1   2        7.90       12.30      2.23 o
  -5  -1   2      841.38      853.10     28.85 o
  -4  -1   2        0.76        0.16      0.72 o
  -3  -1   2      265.55      303.11     10.44 o
  -1  -1   2       52.65       57.91      2.01 o
   0  -1   2     1637.02     1548.57     39.79 o
   1  -1   2      336.37      338.78     16.65 o
   2  -1   2        0.01        1.42      0.74 o
   3  -1   2      222.70      221.34     10.79 o
   4  -1   2        4.79        7.76      1.69 o
   5  -1   2        1.04        1.12      1.44 o
   6  -1   2       34.11       31.22      3.54 o
  -6   0   2       87.69       90.81      5.78 o
  -5   0   2       71.55       70.88      3.24 o
  -4   0   2       78.79       92.23      3.42 o
  -3   0   2       10.85       16.00      1.20 o
  -2   0   2       72.63       81.12      2.73 o
  -1   0   2        8.66       12.01      1.85 o
   0   0   2     3235.04     2791.27     62.09 o
   1   0   2        6.56        5.66      0.42 o
   2   0   2       27.79       22.93      1.29 o
   3   0   2      233.28      243.41      6.98 o
   4   0   2      115.65      104.72      4.17 o
   5   0   2        1.04        0.41      1.31 o
   6   0   2        4.52        5.56      1.42 o
  -6   1   2      238.60      246.49     12.94 o
  -4   1   2        9.85       10.73      0.94 o
  -3   1   2      149.88      154.05      4.25 o
  -2   1   2      270.64      244.28      7.64 o
  -1   1   2        0.22       -0.25      0.51 o
   0   1   2      484.85      427.91     10.64 o
   1   1   2      249.87      349.94     16.39 o
   2   1   2     1029.87     1093.52     56.33 o
   3   1   2       27.29       23.82      2.37 o
   4   1   2       12.39        9.86      1.94 o
   5   1   2        7.32        9.79      1.46 o
   6   1   2        5.21        7.52      1.52 o
  -5   2   2       16.26       23.40      6.17 o
  -4   2   2      108.64      111.47      3.84 o
  -3   2   2       25.12       28.91      0.98 o
  -2   2   2       25.68       26.74      3.40 o
  -1   2   2      618.73      571.39     30.22 o
   0   2   2      925.31      887.59     19.55 o
   1   2   2        0.11        0.35      0.37 o
   2   2   2     1114.66     1296.48     53.61 o
   3   2   2       62.10       65.65      4.00 o
   4   2   2       46.23       53.24      2.84 o
   5   2   2        1.94        4.26      1.60 o
   6   2   2       17.60       13.60      1.88 o
  -5   3   2        8.11       14.06      5.83 o
  -4   3   2      124.08      121.78     13.17 o
  -3   3   2       71.51       66.20      2.14 o
  -2   3   2       46.77       35.63      1.68 o
  -1   3   2       49.89       78.76      2.48 o
   0   3   2      189.45      181.61      4.54 o
   1   3   2      637.00      648.40     16.26 o
   2   3   2        5.86        7.13      0.63 o
   3   3   2      172.71      138.55     18.15 o
   4   3   2       46.80       33.71      3.92 o
   5   3   2       13.53        8.21      1.51 o
   6   3   2        0.43       -0.86      1.30 o
  -6   4   2        0.39        6.42      4.81 o
  -5   4   2       69.37       72.61     10.45 o
  -4   4   2       15.98       19.79      2.20 o
  -3   4   2        2.04        1.67      0.73 o
  -2   4   2      267.45      267.32      9.98 o
  -1   4   2      869.23      947.11     28.45 o
   0   4   2        6.80       10.52      0.73 o
   1   4   2      278.49      298.46      6.45 o
   2   4   2       72.66       62.79      2.14 o
   3   4   2       46.44       42.84      3.36 o
   4   4   2        0.63        0.03      0.95 o
   5   4   2       25.32       24.21      2.40 o
   6   4   2       16.21       15.95      2.26 o
  -6   5   2       19.45       42.99      9.11 o
  -5   5   2       41.95       46.61      6.15 o
  -4   5   2        7.01        7.46      1.92 o
  -3   5   2        1.16        3.40      0.87 o
  -2   5   2      103.87      113.24      2.68 o
  -1   5   2        1.10        5.39      0.95 o
   0   5   2       36.69       45.53      1.60 o
   1   5   2        1.01       -0.09      0.52 o
   2   5   2       51.12       50.51      2.01 o
   3   5   2       92.68       66.32      2.80 o
   4   5   2        3.02        2.83      0.92 o
   5   5   2        6.89        5.35      2.01 o
  -5   6   2        2.06        4.27      1.60 o
  -4   6   2        0.65        2.03      1.37 o
  -3   6   2       60.67       56.02      4.05 o
  -2   6   2      160.24      162.93      4.76 o
  -1   6   2        7.48        7.51      1.00 o
   0   6   2       20.97       20.86      1.31 o
   1   6   2       12.63       15.18      1.19 o
   2   6   2       19.02       17.45      1.77 o
   3   6   2        8.02        5.22      1.19 o
   4   6   2       23.00       20.42      1.71 o
   5   6   2        3.05        5.77      1.12 o
  -5   7   2       17.03       15.78      5.93 o
  -4   7   2       13.37       12.73      2.46 o
  -3   7   2        0.97        7.20      1.76 o
  -2   7   2       46.66       43.74      2.08 o
  -1   7   2        4.38        1.44      0.86 o
   0   7   2       43.07       44.89      2.00 o
   1   7   2       25.79       23.01      1.75 o
   2   7   2       28.78       29.04      2.44 o
   3   7   2        0.40        0.36      1.05 o
   4   7   2        1.03       -0.28      1.01 o
  -4   8   2       18.81       21.14      6.19 o
  -3   8   2        0.30        1.59      3.00 o
  -2   8   2        2.15        1.84      0.99 o
  -1   8   2       80.00       74.98      3.04 o
   0   8   2       70.98       65.80      2.94 o
   1   8   2       76.69       70.90      3.15 o
   2   8   2        8.78       16.12      2.10 o
   3   8   2       17.03       16.82      2.20 o
  -3   9   2       24.46       30.19     10.00 o
  -2   9   2        5.75        8.85      2.72 o
  -1   9   2       67.35       67.36      4.79 o
   0   9   2       12.48       12.23      2.46 o
   1   9   2        2.46        3.34      1.57 o
   2   9   2        0.47        1.41      1.50 o
  -2  10   2       82.84       72.60      3.80 o
  -1  10   2      100.48       95.13      5.99 o
   0  10   2       12.90       13.88      2.19 o
   1  10   2        6.59        3.49      1.76 o
   0 -11   3       25.58       34.00      8.64 o
   1 -11   3        0.42       -0.72      1.31 o
  -2 -10   3        9.79        7.35      1.99 o
  -1 -10   3        7.80        5.42      1.84 o
   0 -10   3        1.68        3.16      1.59 o
   1 -10   3       27.90       24.56      2.04 o
   2 -10   3       35.88       37.79      3.63 o
   3 -10   3        0.74        0.83      2.15 o
  -3  -9   3        2.85        2.30      1.51 o
  -2  -9   3        2.98        2.87      1.59 o
  -1  -9   3        5.52        8.27      6.82 o
   0  -9   3        0.42        2.65      2.16 o
   1  -9   3       40.72       37.87      2.61 o
   2  -9   3       44.64       54.78      2.47 o
   3  -9   3        2.41        2.48      1.31 o
   4  -9   3        4.08        4.63      1.50 o
  -4  -8   3       41.77       43.48      3.03 o
  -3  -8   3        0.00        0.69      1.55 o
  -2  -8   3        7.95        9.02      1.93 o
  -1  -8   3        0.45        1.32      0.99 o
   0  -8   3        1.61        1.38      0.99 o
   1  -8   3        6.51       16.96      1.44 o
   2  -8   3        0.39        0.22      0.74 o
   3  -8   3        0.40        3.50      1.54 o
   4  -8   3      379.12      305.24     10.48 o
   5  -8   3        4.09        5.92      3.21 o
  -5  -7   3        0.49        0.20      1.00 o
  -4  -7   3        1.76        1.60      1.07 o
  -3  -7   3        0.36        0.33      1.04 o
  -2  -7   3      130.40      152.21      4.46 o
  -1  -7   3       29.05       26.23      1.71 o
   0  -7   3      142.22      141.63      3.91 o
   1  -7   3       41.29       38.72      2.08 o
   2  -7   3        7.78        5.27      0.86 o
   3  -7   3       13.69       14.43      1.63 o
   4  -7   3       83.74       75.85      3.44 o
   5  -7   3       10.54        9.80      1.88 o
  -5  -6   3       25.13       30.44      3.15 o
  -4  -6   3        4.55        4.27      1.06 o
  -3  -6   3       12.61       17.31      1.57 o
  -2  -6   3      108.61      112.07      3.42 o
  -1  -6   3      124.77      128.59      3.63 o
   0  -6   3        0.97        1.06      0.65 o
   1  -6   3        5.89        6.68      1.32 o
   2  -6   3       29.95       29.50      1.52 o
   3  -6   3     1356.01     1196.35     40.06 o
   4  -6   3        4.21        5.27      1.04 o
   5  -6   3        4.89        5.89      1.70 o
   6  -6   3       14.34       44.91      8.26 o
  -5  -5   3       18.58       19.21      2.58 o
  -4  -5   3       10.53       10.94      1.21 o
  -3  -5   3      916.95      960.03     29.85 o
  -2  -5   3       34.46       40.44      1.72 o
  -1  -5   3       35.95       33.60      2.61 o
   0  -5   3       25.72       23.38      1.25 o
   1  -5   3        0.26        1.09      0.41 o
   2  -5   3        8.82       13.64      2.02 o
   3  -5   3       41.95       40.59      2.18 o
   4  -5   3       23.79       20.16      1.56 o
   5  -5   3        1.60        1.71      1.06 o
   6  -5   3        8.16       11.14      5.07 o
  -6  -4   3       32.44       35.51      3.06 o
  -5  -4   3        1.72        2.28      1.81 o
  -4  -4   3        5.00        8.66      1.16 o
  -3  -4   3      241.76      250.27     14.03 o
  -2  -4   3      126.04      152.06      4.05 o
  -1  -4   3      237.64      241.84      8.85 o
   0  -4   3       17.88       15.48      1.12 o
   1  -4   3       96.75       93.44      2.53 o
   2  -4   3     1101.89      985.19     32.73 o
   3  -4   3      129.63      131.02      3.46 o
   4  -4   3       35.58       32.54      2.08 o
   5  -4   3        1.48        3.22      1.06 o
   6  -4   3       21.39       21.05      3.35 o
  -6  -3   3       29.16       27.21      3.59 o
  -5  -3   3       21.86       20.35      1.99 o
  -4  -3   3      599.01      613.80     21.09 o
  -3  -3   3       76.36       68.77      3.12 o
  -2  -3   3       66.14       70.80      2.14 o
  -1  -3   3       73.78      119.65      3.15 o
   0  -3   3      423.42      378.63     10.36 o
   1  -3   3      377.04      395.16     24.82 o
   2  -3   3       18.64       17.04      0.88 o
   3  -3   3       21.26       20.33      1.53 o
   4  -3   3        0.29        3.42      0.92 o
   5  -3   3       13.10       10.19      1.46 o
   6  -3   3        2.20        1.74      1.27 o
  -6  -2   3        1.42        2.46      1.71 o
  -5  -2   3       22.03       25.27      2.09 o
  -4  -2   3       25.11       29.80      1.99 o
  -3  -2   3        3.47        3.48      0.48 o
  -2  -2   3       25.14       31.92      3.11 o
  -1  -2   3       30.23       30.45      1.15 o
   0  -2   3       54.84       45.15      1.40 o
   1  -2   3        0.20        0.04      0.14 o
   2  -2   3       83.24       97.49      3.26 o
   3  -2   3        0.03        0.70      0.94 o
   4  -2   3      272.82      254.69     12.62 o
   5  -2   3       23.02       18.45      2.65 o
   6  -2   3        3.26        4.21      1.43 o
  -6  -1   3        0.19        0.31      1.47 o
  -5  -1   3        2.43        8.56      1.76 o
  -4  -1   3      101.20       96.06      3.91 o
  -3  -1   3       51.82       43.69      6.60 o
  -2  -1   3      597.83      698.41     18.21 o
  -1  -1   3     1123.94     1066.50     23.48 o
   0  -1   3      434.18      398.09     10.44 o
   1  -1   3       19.92        6.40      0.71 o
   2  -1   3        8.92        9.58      0.59 o
   3  -1   3       96.71      108.85      5.93 o
   4  -1   3       35.34       28.99      2.84 o
   5  -1   3       51.60       48.20      3.92 o
   6  -1   3       48.68       41.57      4.05 o
  -6   0   3       33.84       39.49      3.79 o
  -5   0   3        0.23        0.26      1.13 o
  -4   0   3        0.90       14.48      4.14 o
  -3   0   3       29.14       30.40      1.53 o
  -2   0   3      264.31      266.24      8.41 o
  -1   0   3      138.76      148.99      4.25 o
   0   0   3      504.74      431.76      9.76 o
   1   0   3      410.11      339.02     21.96 o
   2   0   3       18.61       12.20      1.56 o
   3   0   3      579.82      556.95     15.53 o
   4   0   3       98.71       91.85      4.26 o
   5   0   3       14.79       13.97      2.48 o
   6   0   3       74.47       66.55      3.49 o
  -6   1   3       44.97       54.50      4.16 o
  -5   1   3        0.66        1.69      1.11 o
  -4   1   3        0.30        2.56      0.65 o
  -3   1   3      440.79      470.70     12.34 o
  -2   1   3        1.40        0.48      0.35 o
  -1   1   3        1.07        0.04      0.44 o
   0   1   3        0.35        0.14      0.33 o
   1   1   3       18.44       37.45      1.43 o
   2   1   3       85.38       85.67      3.51 o
   3   1   3       17.66       15.85      1.41 o
   4   1   3       67.94       62.75      3.06 o
   5   1   3      105.39       95.05      4.30 o
   6   1   3        0.26        1.69      1.25 o
  -6   2   3        0.04        1.61      1.39 o
  -5   2   3        0.44        1.60      1.32 o
  -4   2   3       61.53       51.75      3.10 o
  -3   2   3       40.87       37.16      1.44 o
  -2   2   3       14.56       18.27      2.23 o
  -1   2   3       72.70       77.81      2.18 o
   0   2   3      486.81      457.73     10.69 o
   1   2   3       25.64       21.57      1.10 o
   2   2   3       61.15       56.24      1.87 o
   3   2   3      361.78      323.62     13.41 o
   4   2   3       18.32       17.36      1.65 o
   5   2   3      140.23      119.39      5.60 o
   6   2   3        1.05       -0.03      1.19 o
  -5   3   3        0.42       -0.70      1.79 o
  -4   3   3       58.71       75.01      6.49 o
  -3   3   3      147.62      143.40      5.02 o
  -2   3   3        2.61        4.31      0.48 o
  -1   3   3      241.99      253.85      6.15 o
   0   3   3       37.34       36.70      1.52 o
   1   3   3       28.06       57.65      2.92 o
   2   3   3      111.30      108.10      2.70 o
   3   3   3       38.40       28.86      3.10 o
   4   3   3       86.58       70.84      3.61 o
   5   3   3        3.10        2.90      1.43 o
   6   3   3        9.13       11.93      1.93 o
  -6   4   3        5.48       13.91      5.75 o
  -5   4   3       33.94       65.60      5.37 o
  -4   4   3        4.15        3.78      1.28 o
  -3   4   3        7.30       11.98      5.57 o
  -2   4   3       38.01       39.85      2.52 o
  -1   4   3       18.11       20.98      1.13 o
   0   4   3       13.24       10.13      0.74 o
   1   4   3      138.91      143.26      3.40 o
   2   4   3        0.20        0.36      0.60 o
   3   4   3      177.86      161.46      5.16 o
   4   4   3       68.58       48.85      2.20 o
   5   4   3        0.19        0.29      1.25 o
  -6   5   3        0.02        3.89      5.57 o
  -5   5   3        4.99        7.83      4.09 o
  -4   5   3        2.91        2.31      1.31 o
  -3   5   3       98.01       92.97      5.21 o
  -2   5   3      264.88      265.46      7.58 o
  -1   5   3        2.24        4.18      0.69 o
   0   5   3        2.19        1.37      0.65 o
   1   5   3       50.74       48.57      1.89 o
   2   5   3      166.47      172.03      4.75 o
   3   5   3        2.27        2.08      0.95 o
   4   5   3        2.04        1.27      0.87 o
   5   5   3        2.11        3.47      1.60 o
  -5   6   3        9.72       13.25      6.90 o
  -4   6   3       33.56       36.64      3.42 o
  -3   6   3        4.52        7.70      2.25 o
  -2   6   3        1.18        0.93      0.59 o
  -1   6   3        1.83        1.05      0.84 o
   0   6   3       87.29      112.90      3.34 o
   1   6   3      230.43      222.96      6.45 o
   2   6   3       16.92       18.67      1.65 o
   3   6   3        2.11        0.53      0.99 o
   4   6   3        7.36        9.00      1.62 o
   5   6   3       24.09       31.72      4.97 o
  -5   7   3       56.12       56.39      4.47 o
  -4   7   3       29.55       35.61     12.13 o
  -3   7   3       47.31       49.39      4.11 o
  -2   7   3        0.63        1.06      1.19 o
  -1   7   3        2.57        3.66      1.36 o
   0   7   3      113.57      115.38      4.04 o
   1   7   3        3.62        3.43      1.06 o
   2   7   3       86.12       83.99      6.54 o
   3   7   3        0.12        0.61      1.05 o
   4   7   3        0.60        0.33      1.08 o
  -4   8   3        2.68       10.83      6.23 o
  -3   8   3        0.43        1.17      4.17 o
  -2   8   3        5.40        5.66      2.07 o
  -1   8   3       90.99       85.52      3.61 o
   0   8   3      156.72      154.48      5.98 o
   1   8   3       43.46       42.01      2.46 o
   2   8   3        0.32        0.06      1.33 o
   3   8   3        6.33        6.35      1.76 o
  -3   9   3       10.01       13.26      3.93 o
  -2   9   3        2.60        3.60      1.29 o
  -1   9   3      170.48      161.01      6.49 o
   0   9   3       29.34       32.75      4.14 o
   1   9   3       31.25       32.00      2.92 o
   2   9   3        0.09       -0.35      1.77 o
  -1  10   3       34.25       34.15     10.64 o
   0  10   3       40.62       40.07      3.16 o
   0 -11   4       64.18       49.96      4.14 o
   1 -11   4        0.78       -0.10      2.57 o
  -2 -10   4        2.03        1.04      1.61 o
  -1 -10   4       39.22       36.87      3.11 o
   0 -10   4       18.88       22.59      2.46 o
   1 -10   4        3.97        4.70      2.12 o
   2 -10   4       17.29       18.51      1.79 o
   3 -10   4        0.05        0.47      1.36 o
  -3  -9   4        2.17        3.42      1.60 o
  -2  -9   4       15.54       15.35      2.23 o
  -1  -9   4      146.42      152.57      6.41 o
   0  -9   4       24.14       24.55      2.02 o
   1  -9   4       13.47       13.89      1.46 o
   2  -9   4       31.46       32.67      1.89 o
   3  -9   4        2.82        3.07      1.32 o
   4  -9   4        1.28        1.90      2.57 o
  -4  -8   4       39.97       39.97      2.94 o
  -3  -8   4        0.47       -0.47      1.25 o
  -2  -8   4        6.42       23.13      2.27 o
  -1  -8   4      129.24      125.43      4.38 o
   0  -8   4       48.01       45.34      2.34 o
   1  -8   4        6.45        6.34      1.29 o
   2  -8   4        7.78        7.16      1.03 o
   3  -8   4      126.86      111.02      9.67 o
   5  -8   4       16.66       16.20      4.09 o
  -5  -7   4        5.72       11.40      2.14 o
  -4  -7   4        2.32        3.16      1.14 o
  -3  -7   4       58.27       48.99      2.72 o
  -2  -7   4       16.78       19.11      1.74 o
  -1  -7   4       10.49       11.87      1.33 o
   0  -7   4       81.81       80.40      3.05 o
   1  -7   4       44.97       40.78      2.11 o
   2  -7   4        0.50        0.43      0.64 o
   3  -7   4      165.12      151.49      6.07 o
   4  -7   4        1.26        0.22      0.98 o
   5  -7   4        0.10        1.74      1.78 o
  -5  -6   4       21.09       39.64      4.51 o
  -4  -6   4        2.93        2.30      0.95 o
  -3  -6   4       64.76       66.68      2.89 o
  -2  -6   4      168.06      175.20      5.54 o
  -1  -6   4        1.41        2.56      0.69 o
   0  -6   4      121.07      193.20      5.91 o
   1  -6   4       18.25       13.11      1.54 o
   2  -6   4       72.73       78.63      2.71 o
   3  -6   4      440.48      383.90     13.45 o
   4  -6   4       27.36       24.77      1.90 o
   5  -6   4        7.55        8.91      1.33 o
   6  -6   4       16.97       15.50      6.76 o
  -5  -5   4       15.15       17.79      2.21 o
  -4  -5   4        5.88        4.45      0.94 o
  -3  -5   4      313.32      304.57      8.94 o
  -2  -5   4       13.69       18.84      1.36 o
  -1  -5   4      350.56      339.38      9.39 o
   0  -5   4       38.49       35.29      2.14 o
   1  -5   4       16.13       16.34      0.84 o
   3  -5   4       17.75       19.54      1.64 o
   4  -5   4        0.56        0.25      0.72 o
   5  -5   4       29.16       28.35      2.27 o
   6  -5   4        7.60        7.76      1.59 o
  -6  -4   4        0.07       -2.37      2.04 o
  -5  -4   4        3.89        4.17      1.43 o
  -4  -4   4      303.96      286.34     10.23 o
  -3  -4   4      111.55      111.97      3.76 o
  -2  -4   4       23.62      132.60      5.23 o
  -1  -4   4       12.37       11.93      0.89 o
   0  -4   4       19.31       17.52      0.99 o
   1  -4   4        8.96        8.93      0.67 o
   2  -4   4      643.13      621.91     20.90 o
   3  -4   4        3.08        4.50      0.71 o
   4  -4   4       14.07       14.60      1.62 o
   5  -4   4        8.71        9.10      1.42 o
   6  -4   4        4.97        3.06      1.39 o
  -6  -3   4        4.70        5.64      2.17 o
  -5  -3   4       39.43       38.44      2.72 o
  -4  -3   4      517.24      514.23     14.20 o
  -3  -3   4        0.03        0.71      0.42 o
  -2  -3   4      115.42      125.64      3.38 o
   0  -3   4       38.64       35.80      1.96 o
   1  -3   4      204.94      220.89     13.13 o
   2  -3   4      168.17      147.92      4.50 o
   3  -3   4        8.80        8.02      0.64 o
   4  -3   4      185.12      183.86      6.81 o
   5  -3   4        0.38       -0.94      0.96 o
   6  -3   4        0.96        3.25      1.38 o
  -6  -2   4        0.82        2.63      1.81 o
  -5  -2   4      161.94      153.76      6.17 o
  -4  -2   4      120.30      130.06      5.16 o
  -3  -2   4       21.29       22.20      1.04 o
  -2  -2   4      466.02      652.32     38.64 o
  -1  -2   4      341.66      336.14      7.95 o
   0  -2   4        3.69        5.30      0.53 o
   1  -2   4       24.66       25.64      1.39 o
   2  -2   4       53.96       52.43      1.88 o
   3  -2   4        5.40        6.68      0.55 o
   4  -2   4       37.88       46.09      3.62 o
   5  -2   4       83.77       72.69      5.05 o
   6  -2   4       10.98       14.66      2.01 o
  -6  -1   4       31.65       27.53      3.58 o
  -5  -1   4       59.63       60.55      4.48 o
  -4  -1   4        0.82        0.90      0.58 o
  -3  -1   4        4.08        1.49      0.37 o
  -2  -1   4       57.29       62.67      3.20 o
  -1  -1   4      166.88      143.33      3.39 o
   0  -1   4       94.11       68.64      1.68 o
   1  -1   4        2.37        5.01      0.47 o
   3  -1   4      514.34      515.10     14.39 o
   4  -1   4        9.91       14.01      1.40 o
   5  -1   4       28.66       24.89      1.91 o
   6  -1   4        0.14       -0.08      1.08 o
  -6   0   4        8.70       14.04      2.29 o
  -5   0   4        8.10        7.83      1.74 o
  -4   0   4        2.30       10.07      4.57 o
  -3   0   4      597.55      568.80     31.57 o
  -2   0   4      177.33      180.22      4.33 o
   0   0   4      888.14      715.94     16.48 o
   1   0   4      873.83      768.19     17.29 o
   2   0   4       14.87       16.11      0.83 o
   3   0   4      154.22      152.93      5.69 o
   4   0   4       14.65       15.21      1.44 o
   5   0   4       57.39       50.38      2.83 o
   6   0   4       35.40       36.16      2.70 o
  -6   1   4        4.35        2.59      1.64 o
  -5   1   4       68.61       62.33      4.25 o
  -4   1   4       52.96       49.35      4.47 o
  -3   1   4      158.61      174.50      7.97 o
  -2   1   4       21.86       21.07      1.77 o
  -1   1   4        0.68        4.02      0.91 o
   0   1   4      849.92      779.80     16.28 o
   1   1   4       45.57       61.51      1.80 o
   2   1   4      297.81      313.46      9.62 o
   3   1   4        1.77        0.03      0.36 o
   4   1   4      103.76       99.84      4.30 o
   5   1   4       15.72       14.92      1.76 o
   6   1   4        0.72        1.91      1.31 o
  -6   2   4       87.08       81.57      5.34 o
  -5   2   4        1.62        2.40      1.31 o
  -4   2   4      187.76      189.47      8.74 o
  -2   2   4      139.04      158.69      4.56 o
  -1   2   4      115.91      123.71      4.87 o
   0   2   4      621.98      542.09     11.18 o
   1   2   4       38.31       36.63      1.32 o
   3   2   4       25.95       22.83      1.29 o
   4   2   4       13.00       18.05      1.75 o
   5   2   4       10.70       10.32      1.60 o
   6   2   4       10.33        7.77      1.71 o
  -6   3   4      131.27      128.91      7.58 o
  -5   3   4       59.13       51.11      4.82 o
  -4   3   4       11.50       20.25      2.41 o
  -2   3   4       24.02       27.05      1.86 o
  -1   3   4      374.33      388.01      8.91 o
   0   3   4      109.35      124.46      3.23 o
   1   3   4       22.26       13.64      0.81 o
   2   3   4      107.90       88.75      2.58 o
   3   3   4        1.53        1.88      0.65 o
   4   3   4       62.93       46.44      2.39 o
   5   3   4        0.78        1.69      1.34 o
   6   3   4        0.31        0.91      1.42 o
  -6   4   4       35.25       25.50      3.29 o
  -5   4   4       30.42       30.75      8.17 o
  -4   4   4        2.73        3.35      1.31 o
  -3   4   4       19.91       25.20      6.55 o
  -1   4   4        7.30       11.78      0.90 o
   0   4   4        0.01        0.35      0.45 o
   1   4   4       86.16       81.44      2.28 o
   2   4   4        1.60        2.14      0.68 o
   3   4   4       53.07       41.78      2.13 o
   4   4   4        0.36       -0.53      0.72 o
   5   4   4        5.71        3.70      1.50 o
  -5   5   4        0.01       -0.01      2.36 o
  -4   5   4       34.42       39.47     12.42 o
  -3   5   4       12.09       16.33      4.57 o
  -2   5   4        1.46       -0.06      1.25 o
  -1   5   4      127.64      133.95      3.61 o
   0   5   4       33.99       29.79      1.52 o
   1   5   4      519.16      508.07     11.86 o
   2   5   4       71.07       68.87      2.78 o
   3   5   4       21.24       15.33      1.52 o
   4   5   4        3.12        2.89      0.99 o
   5   5   4        0.78        1.67      1.47 o
  -5   6   4       86.89       87.61      5.61 o
  -4   6   4        0.45        2.83      1.50 o
  -3   6   4       15.68       20.31      3.86 o
  -2   6   4       33.88       31.27      3.29 o
  -1   6   4        5.51        6.28      1.01 o
   0   6   4       42.01       57.54      2.69 o
   1   6   4       51.45       47.03      2.25 o
   2   6   4       75.38       66.40      3.05 o
   3   6   4        3.17        1.94      1.07 o
   4   6   4        9.04        8.10      1.31 o
  -5   7   4        1.13        2.86      4.83 o
  -4   7   4       34.80       37.31     10.99 o
  -3   7   4       35.75       37.97      4.82 o
  -2   7   4       43.70       42.21      2.00 o
  -1   7   4        4.08        3.01      1.01 o
   0   7   4      274.74      281.25      8.15 o
   1   7   4       43.66       48.53      2.40 o
   2   7   4        1.78        2.97      1.44 o
   3   7   4        0.10        0.81      1.36 o
   4   7   4        0.04       -0.54      1.13 o
  -4   8   4        0.72       -1.09      5.71 o
  -3   8   4       26.10       29.51      3.51 o
  -2   8   4       10.22        9.61      1.18 o
  -1   8   4       89.82       89.61      4.29 o
   0   8   4       12.73       11.95      1.80 o
   1   8   4       11.22        8.31      1.48 o
   2   8   4        3.16        6.53      1.76 o
   3   8   4        0.15       -0.42      1.45 o
  -3   9   4       10.17       10.94      2.74 o
  -2   9   4       10.77       12.59      1.83 o
  -1   9   4        1.91        5.17      3.55 o
   0   9   4       12.21       18.74      2.93 o
   1   9   4        0.77       -1.11      1.49 o
   2   9   4       20.21       23.68      5.84 o
   0 -11   5        0.02        9.34      2.01 o
   1 -11   5        0.17       -0.87      2.28 o
  -2 -10   5        5.23        3.14      1.77 o
  -1 -10   5       20.42       19.44      2.46 o
   0 -10   5        0.23        0.19      1.37 o
   1 -10   5        0.93        2.76      1.63 o
   2 -10   5        0.10        0.81      1.04 o
   3 -10   5        1.07        1.55      1.41 o
  -3  -9   5        4.45        8.02      2.10 o
  -2  -9   5        3.19        3.02      2.50 o
  -1  -9   5      254.39      248.18      9.38 o
   0  -9   5        7.20        7.69      1.41 o
   1  -9   5       81.49       74.63      3.24 o
   2  -9   5        0.00        4.67      0.97 o
   3  -9   5        2.47        4.35      1.47 o
   4  -9   5       34.37       30.60      2.81 o
  -4  -8   5        0.59        0.43      1.36 o
  -3  -8   5       18.53       20.05      2.46 o
  -2  -8   5        9.14       18.93      1.83 o
  -1  -8   5        4.22        3.85      1.15 o
   0  -8   5       27.93       26.75      1.95 o
   1  -8   5        0.13        0.48      0.87 o
   2  -8   5        0.46        0.24      0.76 o
   3  -8   5        3.31       20.22      1.96 o
   4  -8   5      546.36      448.40     22.37 o
   5  -8   5        2.22        3.48      2.38 o
  -5  -7   5        0.03       -0.36      1.00 o
  -4  -7   5        7.61        6.92      1.34 o
  -3  -7   5        5.75        6.04      1.30 o
  -2  -7   5      925.43      905.02     24.22 o
  -1  -7   5       13.86       16.55      1.52 o
   0  -7   5       14.39       14.07      1.39 o
   1  -7   5        0.33       -0.54      0.72 o
   2  -7   5        4.75        4.38      0.82 o
   3  -7   5        4.66        9.19      2.33 o
   4  -7   5        6.17        5.97      1.77 o
   5  -7   5        1.65        3.67      1.50 o
  -5  -6   5        7.80       11.20      2.12 o
  -4  -6   5        2.70        3.11      1.05 o
  -3  -6   5       19.19       15.89      1.55 o
  -2  -6   5        3.62        2.36      0.85 o
  -1  -6   5       10.04       13.43      1.23 o
   0  -6   5       10.32       13.55      1.24 o
   1  -6   5        3.92        1.87      1.07 o
   2  -6   5        0.65        0.00      0.44 o
   3  -6   5      214.28      182.36      6.93 o
   4  -6   5        4.32        6.09      1.15 o
   5  -6   5        0.20        0.82      0.97 o
  -5  -5   5       11.87       13.80      1.29 o
  -4  -5   5       17.56       15.13      1.69 o
  -3  -5   5      459.19      433.44     12.31 o
  -2  -5   5      107.40      101.50      3.08 o
  -1  -5   5        4.56        1.71      0.93 o
   0  -5   5       89.30       86.91      2.61 o
   1  -5   5      193.35      160.62     12.39 o
   3  -5   5       27.51       22.66      1.82 o
   4  -5   5        2.96        2.75      0.80 o
   5  -5   5       35.75       26.03      2.27 o
   6  -5   5        6.90        7.00      1.70 o
  -6  -4   5       33.95       36.30      4.79 o
  -5  -4   5        7.97        8.46      1.63 o
  -4  -4   5        1.13        2.30      0.85 o
  -3  -4   5       63.05       64.29      2.59 o
  -2  -4   5        1.22        8.40      0.98 o
  -1  -4   5       91.40       96.40      2.79 o
   0  -4   5       36.97       31.11      1.33 o
   1  -4   5        6.94        5.09      0.50 o
   2  -4   5       16.83       11.60      1.80 o
   3  -4   5       45.54       42.74      1.88 o
   4  -4   5        7.93        6.93      0.95 o
   5  -4   5      181.11      166.43      6.59 o
   6  -4   5        0.34        0.76      1.31 o
  -6  -3   5        8.28        7.75      2.48 o
  -5  -3   5        2.70        1.29      1.72 o
  -4  -3   5        0.13        4.21      0.75 o
  -3  -3   5        7.33        8.61      1.67 o
  -2  -3   5        0.12        0.45      0.53 o
  -1  -3   5      639.65      689.10     16.07 o
   0  -3   5      186.98      156.89      4.51 o
   1  -3   5       14.61       40.39      2.52 o
   2  -3   5        1.32        1.12      0.48 o
   3  -3   5       31.29       30.21      1.56 o
   4  -3   5       32.15       30.58      1.63 o
   5  -3   5       11.98        9.55      1.60 o
   6  -3   5       48.61       60.72      3.58 o
  -6  -2   5       16.37       19.16      3.01 o
  -5  -2   5        3.04        5.00      1.76 o
  -4  -2   5        2.33        3.74      1.22 o
  -3  -2   5       91.28       96.85      4.41 o
  -2  -2   5       23.48       29.29      1.77 o
  -1  -2   5        0.30       -0.53      0.35 o
   0  -2   5       15.92       19.16      1.15 o
   1  -2   5      269.24      274.13      5.31 o
   2  -2   5      460.52      385.11     34.73 o
   3  -2   5       15.44       12.85      1.32 o
   4  -2   5      176.31      172.53      6.45 o
   5  -2   5       49.13       50.24      2.25 o
   6  -2   5        3.00        5.25      1.68 o
  -6  -1   5        3.66        4.69      1.99 o
  -5  -1   5       20.93       30.76      3.44 o
  -4  -1   5      119.00      120.61      7.11 o
  -3  -1   5        0.27        0.12      0.35 o
  -2  -1   5      519.74      592.57     14.78 o
  -1  -1   5      190.84      209.66      5.46 o
   0  -1   5        4.12        2.95      0.51 o
   1  -1   5        4.37        4.38      0.37 o
   2  -1   5       10.35       10.20      0.86 o
   3  -1   5        4.26        3.29      2.40 o
   4  -1   5       18.37       19.21      1.68 o
   5  -1   5        2.09        2.88      1.04 o
   6  -1   5       81.08       76.08      3.81 o
  -6   0   5        5.40        8.21      1.50 o
  -5   0   5       26.99       29.58      3.35 o
  -4   0   5        1.41        0.03      0.94 o
  -3   0   5        0.36        0.48      0.30 o
  -2   0   5       93.52      105.36      3.38 o
  -1   0   5       43.16       68.63      7.76 o
   0   0   5      745.28      715.83     14.99 o
   1   0   5      455.63      448.48      9.35 o
   2   0   5        6.08        3.61      0.43 o
   3   0   5        0.05        0.22      0.51 o
   4   0   5       13.81       16.42      1.54 o
   5   0   5      104.91       89.22      4.12 o
   6   0   5       24.20       23.67      2.27 o
  -6   1   5        0.77        1.14      1.62 o
  -5   1   5       60.08       56.29      4.24 o
  -4   1   5       12.38       15.69      3.24 o
  -3   1   5       10.30       18.31      6.00 o
  -2   1   5      249.02      258.21      6.91 o
  -1   1   5      227.12      221.42      6.01 o
   0   1   5      207.33      206.76      4.46 o
   1   1   5       48.43       50.46      1.57 o
   2   1   5        0.03        0.94      0.36 o
   3   1   5        0.00        0.57      0.50 o
   4   1   5      124.59      107.75      4.62 o
   5   1   5       22.72       21.24      2.03 o
   6   1   5        1.97        0.22      1.25 o
  -6   2   5        3.69        5.20      1.82 o
  -5   2   5       62.45       57.95      4.00 o
  -4   2   5        1.53        0.90      1.10 o
  -2   2   5      103.14      110.05      4.44 o
  -1   2   5      348.42      322.18      8.98 o
   0   2   5       26.53       27.89      1.05 o
   1   2   5       11.82        6.67      0.66 o
   2   2   5      119.64      106.36      4.16 o
   3   2   5      167.63      140.83      4.43 o
   4   2   5       73.06       88.47      4.19 o
   5   2   5        3.66        2.53      1.63 o
   6   2   5        8.15        7.10      1.72 o
  -6   3   5        1.17        6.51      1.93 o
  -5   3   5        5.94        9.88      6.08 o
  -4   3   5       47.61       53.62      3.70 o
  -3   3   5       25.26       28.42      5.68 o
  -2   3   5      340.66      339.49     10.91 o
  -1   3   5      261.10      279.31      6.61 o
   0   3   5      123.87      127.95      3.05 o
   1   3   5        4.23        4.06      0.59 o
   2   3   5       12.61       11.85      0.97 o
   3   3   5       99.95       83.63      3.99 o
   4   3   5       36.37       35.44      1.83 o
   5   3   5        2.22        2.94      1.35 o
  -6   4   5       31.67       32.65      3.96 o
  -5   4   5        1.72        2.20      1.40 o
  -4   4   5        2.03        2.52      1.34 o
  -3   4   5       62.42       91.33      5.37 o
  -2   4   5        6.86        7.94      2.29 o
  -1   4   5        5.93        4.23      0.66 o
   0   4   5       20.86       21.07      1.10 o
   1   4   5      346.31      322.94      7.70 o
   2   4   5      357.27      324.74      9.03 o
   3   4   5        1.41        1.61      0.86 o
   4   4   5        0.16       -0.59      0.77 o
   5   4   5        5.86        7.39      1.82 o
  -5   5   5       69.91       64.37      4.63 o
  -4   5   5      162.34      174.65     12.58 o
  -3   5   5       20.38       40.34      5.27 o
  -2   5   5       60.35       57.64      2.76 o
  -1   5   5        6.35        5.94      0.89 o
   0   5   5        6.92        7.15      0.92 o
   1   5   5       41.49       37.78      1.81 o
   2   5   5       22.62       50.50      2.45 o
   3   5   5       95.24       85.78      3.48 o
   4   5   5        1.27        1.43      0.97 o
   5   5   5        5.82        5.83      2.87 o
  -5   6   5       14.61       16.74      3.34 o
  -4   6   5       16.14       16.46      4.93 o
  -3   6   5       10.28       11.18      4.31 o
  -2   6   5        4.17        3.40      0.96 o
  -1   6   5       47.24       45.68      2.75 o
   0   6   5      399.29      433.96     10.36 o
   1   6   5      152.15      147.96      4.70 o
   2   6   5       39.35       43.63      2.92 o
   3   6   5        7.73        9.71      1.46 o
   4   6   5        5.65        5.18      1.28 o
  -4   7   5       25.64       27.63      7.00 o
  -3   7   5       21.41       24.67      3.27 o
  -2   7   5        8.34        9.23      1.09 o
  -1   7   5       52.87       47.45      3.41 o
   0   7   5      120.10      115.28      4.75 o
   1   7   5       75.93       80.77      3.27 o
   2   7   5        5.93        5.66      1.63 o
   3   7   5       12.71       15.90      2.75 o
  -3   8   5        0.52        3.37      2.25 o
  -2   8   5       25.79       24.65      1.65 o
  -1   8   5      107.80      102.57      5.63 o
   0   8   5       31.71       29.16      3.25 o
   2   8   5       23.82       34.79      3.05 o
  -2   9   5       27.02       26.68      1.89 o
  -1   9   5       21.88       20.57      2.97 o
   0   9   5       11.02       17.29      3.17 o
   1   9   5        7.77       10.56      2.12 o
   0 -11   6      131.72      119.74      5.71 o
   1 -11   6        6.62        7.81      1.50 o
  -2 -10   6        1.75        5.05      3.21 o
  -1 -10   6       10.75        7.90      3.62 o
   0 -10   6       46.23       46.08      3.18 o
   1 -10   6       10.04        9.89      2.11 o
   2 -10   6       15.34       14.92      2.08 o
   3 -10   6        0.23        0.12      1.72 o
  -3  -9   6       17.11       16.93      3.89 o
  -2  -9   6       23.97       23.78      2.97 o
  -1  -9   6       32.43       34.37      3.07 o
   0  -9   6        0.97        1.16      1.12 o
   1  -9   6       35.72       31.06      4.12 o
   2  -9   6       19.95       19.58      1.60 o
   3  -9   6        3.40        4.01      1.48 o
   4  -9   6       95.09       91.15      6.41 o
  -4  -8   6       10.05        6.18      1.69 o
  -3  -8   6        1.80        1.93      1.44 o
  -2  -8   6      163.35      180.57      5.91 o
  -1  -8   6       45.09       42.84      2.41 o
   0  -8   6        0.01       -1.39      0.93 o
   1  -8   6       16.87       13.13      2.46 o
   2  -8   6        0.59        1.31      0.77 o
   3  -8   6        7.39        7.17      1.46 o
   4  -8   6       28.12       30.40      2.51 o
  -4  -7   6       27.23       27.54      2.19 o
  -3  -7   6        0.70        1.10      1.11 o
  -2  -7   6       55.36       56.90      2.66 o
  -1  -7   6       24.45       27.15      1.86 o
   0  -7   6       65.24       65.61      2.86 o
   1  -7   6       48.30       43.42      3.24 o
   2  -7   6       26.24       25.17      1.50 o
   3  -7   6      126.43      113.64      4.95 o
   4  -7   6       11.66       11.53      2.41 o
   5  -7   6        1.54        4.07      3.02 o
  -5  -6   6        0.04       -0.48      0.93 o
  -4  -6   6       18.15       18.55      1.69 o
  -3  -6   6      261.27      279.23     13.01 o
  -2  -6   6       60.59       58.28      2.33 o
  -1  -6   6        1.52        1.30      0.85 o
   0  -6   6       40.70       39.34      1.73 o
   1  -6   6       32.64       29.94      1.96 o
   2  -6   6        0.25        2.49      1.61 o
   3  -6   6       22.24       21.31      1.82 o
   4  -6   6        0.40        1.16      0.91 o
   5  -6   6        1.02        2.90      1.11 o
  -5  -5   6        1.72        1.28      0.86 o
  -4  -5   6       34.24       31.65      3.21 o
  -3  -5   6       84.54       82.63      3.21 o
  -2  -5   6        0.20        5.82      0.83 o
  -1  -5   6        0.25       -0.04      0.54 o
   0  -5   6       87.42       82.65      2.57 o
   1  -5   6        2.47        2.63      1.04 o
   2  -5   6       53.61       55.96      2.46 o
   4  -5   6        8.21        7.02      1.04 o
   5  -5   6       59.43       60.10      2.60 o
   6  -5   6        2.11        2.32      2.87 o
  -6  -4   6        3.23        8.22      2.78 o
  -5  -4   6        0.62        2.25      1.97 o
  -4  -4   6       27.76       23.38      1.67 o
  -3  -4   6       44.28       47.57      5.03 o
  -2  -4   6        0.21       -0.05      0.99 o
  -1  -4   6      507.73      493.93     13.28 o
   0  -4   6       66.39       52.24      1.82 o
   1  -4   6        0.03       -0.32      0.39 o
   2  -4   6        6.64        0.84      0.67 o
   3  -4   6        9.97       11.34      1.06 o
   4  -4   6        1.96        1.85      0.80 o
   5  -4   6        0.52        3.18      0.95 o
   6  -4   6       27.53       26.81      2.68 o
  -6  -3   6       14.54       18.35      3.35 o
  -5  -3   6        3.00        3.54      1.96 o
  -4  -3   6        0.27       10.54      2.01 o
  -3  -3   6        6.69        6.49      0.89 o
  -2  -3   6       36.32       35.86      1.53 o
  -1  -3   6        8.28       10.23      0.99 o
   0  -3   6      128.10      130.18      3.45 o
   1  -3   6        6.72       98.94      5.28 o
   2  -3   6      245.46      203.49      8.64 o
   3  -3   6        5.42        7.03      1.11 o
   4  -3   6       90.10       90.15      3.24 o
   5  -3   6        5.31        5.68      1.42 o
   6  -3   6       39.24       39.54      4.06 o
  -6  -2   6       27.22       31.03      4.12 o
  -5  -2   6        8.59        9.94      2.33 o
  -4  -2   6       52.55       41.68      2.95 o
  -3  -2   6        9.34        9.92      0.95 o
  -2  -2   6      596.30      593.33     14.22 o
  -1  -2   6       19.71        5.21      0.87 o
   0  -2   6       64.15       65.69      3.24 o
   2  -2   6      101.47      100.03      2.38 o
   4  -2   6        6.29        6.49      0.95 o
   5  -2   6        0.36       -0.35      0.81 o
   6  -2   6       18.79       43.11      2.36 o
  -6  -1   6        9.77        9.45      2.55 o
  -5  -1   6        1.09        0.25      1.02 o
  -4  -1   6      151.42      141.09      8.29 o
  -3  -1   6       76.63       78.54      2.65 o
  -2  -1   6       10.95       13.53      0.91 o
  -1  -1   6        0.55        4.93      0.52 o
   0  -1   6      302.01      308.56      7.39 o
   1  -1   6      950.52      938.54     17.52 o
   2  -1   6        7.99        8.77      0.63 o
   3  -1   6        0.83       -0.43      0.46 o
   4  -1   6        9.67       22.08      2.23 o
   5  -1   6       45.39       47.96      2.84 o
   6  -1   6       19.89       19.41      2.36 o
  -6   0   6        0.00        2.21      1.27 o
  -5   0   6      365.39      349.87     18.43 o
  -4   0   6        1.17        0.79      0.93 o
  -3   0   6      141.50      141.20      4.17 o
  -2   0   6        1.67        1.48      0.46 o
  -1   0   6      276.56      285.74      7.64 o
   0   0   6       17.39       14.15      0.69 o
   2   0   6       26.50       23.33      0.94 o
   3   0   6        4.46        3.52      1.50 o
   4   0   6       31.14       44.14      2.59 o
   5   0   6        1.40        0.40      1.05 o
   6   0   6        2.73        1.51      1.41 o
  -6   1   6        4.10        3.52      1.94 o
  -5   1   6      123.85      116.06      7.19 o
  -4   1   6       64.47       64.52      4.18 o
  -3   1   6       12.48       13.28      2.08 o
  -2   1   6      149.85      147.51      3.70 o
  -1   1   6      215.26      193.26      5.42 o
   0   1   6      228.77      249.14      4.89 o
   1   1   6      121.82      138.23      3.50 o
   2   1   6       75.08       54.99      2.20 o
   3   1   6      269.80      247.57      7.19 o
   4   1   6        6.96        5.47      1.26 o
   5   1   6       64.29       50.26      3.76 o
   6   1   6        2.89        5.76      1.60 o
  -6   2   6      183.42      171.60     10.03 o
  -5   2   6       40.35       31.41      6.70 o
  -4   2   6        8.20        8.18      3.48 o
  -3   2   6      149.89      143.02      4.45 o
  -2   2   6       31.05       31.10      5.59 o
  -1   2   6       27.49       56.98      2.62 o
   0   2   6       82.71       72.59      2.14 o
   1   2   6        5.08        7.06      0.71 o
   2   2   6       29.26       26.88      1.89 o
   3   2   6        9.76        8.02      1.00 o
   4   2   6       51.64       95.77      7.59 o
   5   2   6        0.02        0.10      1.12 o
  -6   3   6        8.16        7.19      2.23 o
  -5   3   6       14.46       14.15      2.26 o
  -4   3   6       23.62       22.33      6.68 o
  -3   3   6       52.35       52.35      2.40 o
  -2   3   6       12.01       11.73      5.83 o
  -1   3   6        5.89        8.08      3.31 o
   0   3   6      123.64      126.85      3.37 o
   1   3   6       12.71        9.37      0.86 o
   2   3   6      787.71      700.60     19.28 o
   3   3   6       62.26       50.17      2.32 o
   4   3   6       21.66       15.30      1.33 o
   5   3   6        3.16        2.58      1.49 o
  -5   4   6        0.55        2.22      2.28 o
  -4   4   6      427.88      400.54     18.07 o
  -3   4   6        6.22        6.93      0.99 o
  -2   4   6        7.88        8.21      1.12 o
  -1   4   6       70.52       75.14      2.36 o
   0   4   6        1.54        1.87      0.71 o
   1   4   6       20.19       20.76      1.42 o
   2   4   6       19.42       34.67      1.95 o
   3   4   6       34.48       31.70      2.65 o
   4   4   6        0.01        0.61      0.88 o
   5   4   6        0.35        2.01      1.49 o
  -5   5   6       18.54       14.07      4.76 o
  -4   5   6        0.45        3.03      2.08 o
  -3   5   6       23.44       22.88      3.97 o
  -2   5   6       12.07       13.02      1.44 o
  -1   5   6       36.44       41.94      2.62 o
   0   5   6        1.83        2.79      0.80 o
   1   5   6      210.03      214.32      6.20 o
   2   5   6        2.55        2.46      1.03 o
   3   5   6        4.83        3.77      1.13 o
   4   5   6        1.55        1.23      1.00 o
  -5   6   6      256.37      235.57     11.85 o
  -4   6   6        2.59        3.71      2.15 o
  -3   6   6       16.49       16.20      1.50 o
  -2   6   6       12.84       13.73      1.58 o
  -1   6   6        0.40        0.01      1.03 o
   0   6   6       56.55       55.20      2.55 o
   1   6   6       49.62       53.68      2.57 o
   2   6   6        3.42        2.96      1.43 o
   3   6   6        0.07       -0.30      1.05 o
   4   6   6        0.23       -0.37      1.06 o
  -4   7   6        5.66        7.89      2.59 o
  -3   7   6        0.43        0.96      0.91 o
  -2   7   6       17.80       17.75      2.94 o
  -1   7   6        7.91        6.40      1.60 o
   0   7   6       14.09       17.92      3.35 o
   1   7   6        5.45        5.31      1.25 o
   2   7   6        2.54        2.65      1.61 o
   3   7   6       29.95       33.63      2.92 o
  -3   8   6        0.59        3.40      1.07 o
  -2   8   6        6.47        3.99      1.32 o
  -1   8   6      114.65      104.93      6.08 o
   0   8   6       11.48       16.91      2.96 o
   1   8   6        1.23        0.45      1.44 o
   2   8   6        0.22        1.93      1.69 o
  -1   9   6       66.39       57.98      9.36 o
   0   9   6        3.53        4.18      2.30 o
  -2 -10   7        6.79        2.55      3.03 o
  -1 -10   7       90.44       83.41      4.56 o
   0 -10   7       19.59       27.01      2.78 o
   1 -10   7        1.77        1.05      1.12 o
   2 -10   7        0.38        0.77      1.04 o
   3 -10   7        0.02        1.82      1.56 o
  -3  -9   7        0.12       -1.20      2.14 o
  -2  -9   7        4.04        4.60      1.74 o
  -1  -9   7      367.50      342.78     12.41 o
   0  -9   7        7.31        8.13      1.44 o
   1  -9   7       29.54       28.82      2.00 o
   2  -9   7        0.43        1.74      0.93 o
   3  -9   7        1.77        1.95      1.39 o
   4  -9   7        7.41        6.70      1.63 o
  -4  -8   7        9.30       10.59      2.15 o
  -3  -8   7        0.69       -0.80      1.39 o
  -2  -8   7       61.36       54.51      2.77 o
  -1  -8   7       86.66       79.08      3.32 o
   0  -8   7        1.04       -0.51      0.96 o
   1  -8   7       35.87       34.33      2.08 o
   2  -8   7        0.87        0.13      0.77 o
   3  -8   7        1.12        1.89      1.14 o
   4  -8   7       21.27       23.23      2.28 o
  -4  -7   7        1.68        1.29      1.12 o
  -3  -7   7        7.27        4.96      1.55 o
  -2  -7   7       87.77       84.65      3.41 o
  -1  -7   7       11.30       10.16      1.37 o
   0  -7   7        0.05        1.92      1.20 o
   1  -7   7       33.84       30.98      1.81 o
   2  -7   7       31.27       28.35      1.63 o
   3  -7   7        1.36        4.07      1.69 o
   4  -7   7        6.17        7.76      1.36 o
   5  -7   7        7.70       11.47      1.57 o
  -5  -6   7       21.30       22.56      2.55 o
  -4  -6   7       22.79       24.77      1.93 o
  -3  -6   7        0.73        0.19      1.18 o
  -2  -6   7       35.18       33.23      1.86 o
  -1  -6   7        6.68       10.27      1.26 o
   0  -6   7      136.97      153.11      4.26 o
   1  -6   7        1.91        0.91      0.77 o
   2  -6   7        8.20        7.26      0.88 o
   3  -6   7       23.16       19.25      1.81 o
   4  -6   7       70.93       66.41      3.45 o
   5  -6   7        0.99       12.39      1.61 o
  -5  -5   7        3.76        5.07      1.18 o
  -4  -5   7        0.26        0.73      0.88 o
  -3  -5   7        3.74        3.76      1.05 o
  -2  -5   7      107.74      123.91      3.67 o
  -1  -5   7        4.43        3.49      0.71 o
   0  -5   7      201.33      208.17      5.40 o
   1  -5   7        0.47        1.87      1.42 o
   2  -5   7        1.15        0.86      0.61 o
   3  -5   7       35.63       36.69      2.35 o
   4  -5   7        2.32        1.69      0.86 o
   5  -5   7       33.07       33.38      2.08 o
  -5  -4   7       28.45       36.62      4.44 o
  -4  -4   7        1.24        1.12      1.37 o
  -3  -4   7       83.48       75.55      2.97 o
  -2  -4   7        7.37        7.88      0.93 o
  -1  -4   7      218.80      214.14      5.50 o
   0  -4   7       64.46       60.82      2.06 o
   1  -4   7       68.16       58.35      1.95 o
   3  -4   7      126.15      143.02      4.58 o
   4  -4   7        0.58        0.54      0.80 o
   5  -4   7       24.42       24.77      1.87 o
   6  -4   7        6.12        6.18      1.30 o
  -6  -3   7        0.01       -2.21      2.07 o
  -5  -3   7        1.10        1.46      1.95 o
  -4  -3   7        0.92        5.41      1.09 o
  -3  -3   7      346.07      324.66      9.30 o
  -2  -3   7       68.80       71.41      2.32 o
  -1  -3   7       96.17      101.95      2.66 o
   0  -3   7      267.66      251.41      6.23 o
   2  -3   7       32.04       36.67      2.63 o
   3  -3   7       15.82       17.06      1.31 o
   4  -3   7        1.33        0.89      0.79 o
   5  -3   7        6.10        5.98      1.14 o
   6  -3   7        5.56        6.75      1.35 o
  -6  -2   7        1.66        0.04      2.08 o
  -5  -2   7       22.27       28.01      3.62 o
  -4  -2   7      176.24      170.12      6.43 o
  -3  -2   7       84.79       74.76      2.75 o
  -2  -2   7       96.97      100.19      2.98 o
  -1  -2   7      102.34      113.64      2.60 o
   0  -2   7        2.55        1.23      0.44 o
   1  -2   7      300.79      320.71      6.29 o
   2  -2   7       24.08       29.71      1.12 o
   4  -2   7       11.49        9.94      1.15 o
   5  -2   7        6.57        7.23      1.21 o
   6  -2   7       21.14       23.66      1.95 o
  -6  -1   7        0.06        0.15      2.00 o
  -5  -1   7        0.72        0.29      1.17 o
  -4  -1   7       65.50       48.94      2.40 o
  -3  -1   7      106.78      111.90      4.21 o
  -2  -1   7       14.79       22.32      1.35 o
  -1  -1   7       44.47       68.72      1.86 o
   0  -1   7      204.45      191.44      3.95 o
   1  -1   7       40.97       39.80      1.34 o
   2  -1   7      124.00      129.63      4.01 o
   3  -1   7        0.90       10.17      1.18 o
   4  -1   7       91.55       87.26      3.98 o
   5  -1   7       78.09       68.99      3.63 o
   6  -1   7        2.16        3.38      2.44 o
  -6   0   7        1.57        2.14      1.41 o
  -5   0   7        4.76        5.20      1.88 o
  -4   0   7      194.45      175.55      8.65 o
  -3   0   7        8.38        9.81      1.08 o
  -2   0   7       27.56       22.15      2.43 o
  -1   0   7      125.83      136.00      3.14 o
   0   0   7      221.17      235.10      5.80 o
   1   0   7       32.80       40.12      1.35 o
   2   0   7        1.28        0.65      0.45 o
   3   0   7      158.66      139.45      4.31 o
   4   0   7      107.72       98.40      4.45 o
   5   0   7       29.98       26.35      3.33 o
   6   0   7        0.05       -0.10      1.31 o
  -6   1   7        0.03       -2.91      1.50 o
  -5   1   7        5.19        4.37      1.69 o
  -4   1   7       11.13       31.08      3.26 o
  -3   1   7       71.10       64.20      2.84 o
  -2   1   7      166.73      163.67      4.81 o
  -1   1   7      155.07      134.05      4.06 o
   0   1   7      114.97      117.35      3.01 o
   1   1   7      138.92      152.70      4.03 o
   2   1   7        7.07       21.61      1.40 o
   3   1   7      108.10       97.52      3.35 o
   4   1   7        8.52        8.03      1.48 o
   5   1   7       22.39       23.33      3.95 o
  -6   2   7       25.98       21.64      3.08 o
  -5   2   7       58.35       62.15      4.64 o
  -4   2   7        1.07        0.08      1.30 o
  -3   2   7      133.73      131.76      4.89 o
  -2   2   7        5.47        7.15      1.63 o
  -1   2   7       16.02       12.65      1.08 o
   0   2   7       85.94       75.28      2.28 o
   1   2   7       66.15       55.79      1.90 o
   2   2   7      518.50      435.57     12.27 o
   3   2   7      109.71       88.94      3.61 o
   4   2   7        5.03        5.65      1.44 o
   5   2   7        2.07        1.83      1.38 o
  -5   3   7        9.53       12.74      2.25 o
  -4   3   7       74.96       71.11      5.05 o
  -3   3   7      156.04      154.46      5.58 o
  -2   3   7       11.82       12.36      1.31 o
  -1   3   7       69.61       70.86      2.74 o
   0   3   7       10.04        8.25      0.75 o
   1   3   7       77.66       63.38      2.18 o
   2   3   7        6.02        6.17      1.22 o
   3   3   7       54.88       49.83      2.40 o
   4   3   7       11.58        8.91      1.16 o
   5   3   7       14.03       18.10      2.39 o
  -5   4   7        0.00       -0.62      1.94 o
  -4   4   7        7.71        8.02      2.85 o
  -3   4   7      178.00      159.84      5.81 o
  -2   4   7       29.62       30.20      3.28 o
  -1   4   7       14.55       14.40      1.86 o
   0   4   7      113.97      114.46      3.29 o
   1   4   7      593.23      577.35     13.34 o
   2   4   7       16.78       14.86      1.45 o
   3   4   7        1.86        2.01      0.98 o
   4   4   7       24.85       28.39      3.96 o
  -5   5   7       61.68       57.82      4.95 o
  -4   5   7       17.75       17.19      4.76 o
  -3   5   7       44.55       43.55      2.47 o
  -2   5   7       75.72       74.56      3.55 o
  -1   5   7       13.32       13.26      1.32 o
   0   5   7      116.59      107.08      3.64 o
   1   5   7       63.27       65.56      2.75 o
   2   5   7       36.97       40.26      2.33 o
   3   5   7       15.11       21.89      1.88 o
   4   5   7       54.21       57.69      6.09 o
  -4   6   7      133.26      114.52     14.58 o
  -3   6   7        8.82        8.69      2.31 o
  -2   6   7        8.83        7.78      2.33 o
  -1   6   7       24.48       64.89      3.58 o
   0   6   7      106.00      109.86      6.23 o
   1   6   7        0.82        0.68      1.21 o
   2   6   7       15.67       15.92      2.13 o
   3   6   7       41.57       48.79      3.26 o
  -3   7   7       49.60       56.17      5.65 o
  -2   7   7       19.50       16.70      2.08 o
  -1   7   7       27.91       27.09      3.23 o
   0   7   7        7.71        7.99      2.30 o
   1   7   7        0.29        0.13      1.14 o
   2   7   7       38.20       45.71      3.32 o
  -2   8   7        6.87       10.06      1.67 o
  -1   8   7        2.21       -0.16      1.73 o
   0   8   7       16.68       17.50      3.11 o
   1   8   7       25.90       33.53      4.50 o
  -1 -10   8       66.97       57.85      3.87 o
   0 -10   8        2.35        1.08      2.82 o
   1 -10   8        0.01        1.64      1.15 o
   2 -10   8        5.41        3.79      1.19 o
  -3  -9   8        7.06        7.32      2.04 o
  -2  -9   8        1.96        2.33      1.63 o
  -1  -9   8        0.00       -0.72      1.50 o
   0  -9   8        0.09        1.10      1.40 o
   1  -9   8       18.03       18.09      1.72 o
   2  -9   8       42.73       39.98      2.20 o
   3  -9   8        2.88        4.73      1.52 o
  -3  -8   8       18.80       21.39      2.52 o
  -2  -8   8       38.58       37.45      2.34 o
  -1  -8   8       17.28       16.07      2.10 o
   0  -8   8        0.37       -1.30      0.94 o
   1  -8   8        9.13       12.48      2.11 o
   2  -8   8        1.85        1.84      0.88 o
   3  -8   8        0.75        3.39      1.31 o
   4  -8   8       11.91        9.45      2.23 o
  -4  -7   8        2.02        1.51      1.23 o
  -3  -7   8        2.11        0.99      1.52 o
  -2  -7   8        0.00        4.94      1.18 o
  -1  -7   8        7.21        8.67      1.32 o
   0  -7   8        1.48        8.58      2.30 o
   1  -7   8       73.75       65.24      2.79 o
   2  -7   8       14.21       14.62      1.29 o
   3  -7   8        0.31        1.18      1.01 o
   4  -7   8       11.36       11.98      1.66 o
  -5  -6   8       30.05       44.25      7.83 o
  -4  -6   8        1.68        0.86      1.08 o
  -3  -6   8       13.70       15.37      1.61 o
  -2  -6   8        3.37        2.53      1.08 o
  -1  -6   8        8.18        6.61      1.14 o
   0  -6   8       89.34       86.42      3.54 o
   1  -6   8        1.55        1.28      0.87 o
   2  -6   8        3.17        3.72      0.82 o
   3  -6   8       28.70       24.23      2.11 o
   4  -6   8        0.10        0.05      0.94 o
   5  -6   8        2.30        4.74      1.36 o
  -5  -5   8       23.55       21.65      5.72 o
  -4  -5   8        6.83        8.34      2.20 o
  -3  -5   8        5.45        1.78      1.08 o
  -2  -5   8        4.90        9.78      1.11 o
  -1  -5   8       10.45       10.00      1.19 o
   0  -5   8       18.65       20.00      1.29 o
   1  -5   8       35.17       31.56      1.81 o
   2  -5   8       30.63       24.06      1.46 o
   3  -5   8      122.93      120.47      5.06 o
   4  -5   8        2.09        2.65      0.98 o
   5  -5   8        6.27        7.31      1.27 o
  -5  -4   8       35.69       31.22      3.61 o
  -4  -4   8       29.83       29.52      2.66 o
  -3  -4   8      142.94      124.70      4.29 o
  -2  -4   8       28.56       79.28      5.45 o
  -1  -4   8      142.32      139.46      3.54 o
   0  -4   8        7.46        7.04      0.81 o
   1  -4   8      126.94      115.64      3.80 o
   2  -4   8       64.42       57.28      2.01 o
   3  -4   8        0.40        0.19      0.80 o
   4  -4   8       94.03      101.63      3.79 o
   5  -4   8       14.22       16.05      1.63 o
  -5  -3   8        9.39       12.90      2.91 o
  -4  -3   8       11.98       14.12      1.54 o
  -3  -3   8       71.92       79.79      3.02 o
  -2  -3   8       10.13       13.13      1.06 o
  -1  -3   8       11.97       12.19      0.99 o
   0  -3   8       53.96       52.52      1.89 o
   1  -3   8      190.49      168.33      4.41 o
   2  -3   8      237.46      238.88      6.27 o
   3  -3   8        1.22        0.44      0.69 o
   4  -3   8        3.77        6.15      1.07 o
   5  -3   8       11.41       11.96      1.46 o
  -6  -2   8       11.99       15.76      3.32 o
  -5  -2   8        2.62        5.28      2.29 o
  -4  -2   8      363.76      301.08      9.02 o
  -3  -2   8        6.16        5.63      0.94 o
  -2  -2   8        3.20        2.49      0.72 o
  -1  -2   8       40.60       33.97      1.37 o
   0  -2   8      156.81      149.25      3.31 o
   1  -2   8        5.44        4.70      0.61 o
   2  -2   8       15.35       15.67      1.04 o
   3  -2   8       13.86       26.84      2.08 o
   4  -2   8      120.65      113.38      4.03 o
   5  -2   8       40.74       38.36      2.29 o
  -6  -1   8        0.95        1.18      2.20 o
  -5  -1   8       11.07       13.20      1.93 o
  -4  -1   8       21.83       21.53      2.13 o
  -3  -1   8       10.38       20.93      4.01 o
  -2  -1   8       94.13       84.97      2.95 o
  -1  -1   8      136.16      151.96      3.96 o
   0  -1   8       45.15       40.53      2.18 o
   1  -1   8       51.12       55.10      1.68 o
   2  -1   8       11.98       16.52      1.57 o
   3  -1   8        3.84       41.77      2.63 o
   4  -1   8      164.32      162.45      6.55 o
   5  -1   8       11.18       13.62      1.77 o
  -6   0   8        5.28        3.10      2.00 o
  -5   0   8       98.95       89.23      6.62 o
  -4   0   8        8.00       25.93      7.66 o
  -3   0   8        2.16        2.80      1.12 o
  -2   0   8      373.97      347.39      9.43 o
  -1   0   8       15.97       16.55      1.35 o
   0   0   8       63.64       63.75      1.67 o
   1   0   8       32.42       31.75      1.25 o
   2   0   8       43.22       42.54      2.35 o
   3   0   8      303.52      273.51      7.96 o
   4   0   8       57.23       50.45      3.08 o
   5   0   8       18.75       16.29      1.95 o
  -6   1   8        1.02        0.43      1.81 o
  -5   1   8        2.87        2.79      1.73 o
  -4   1   8        0.38       27.06      7.60 o
  -3   1   8      211.23      194.28      6.83 o
  -2   1   8       42.64       45.89      2.48 o
  -1   1   8       43.83       47.46      2.04 o
   0   1   8        7.52        4.98      0.73 o
   1   1   8       34.52       53.53      1.94 o
   2   1   8       21.01       17.80      1.48 o
   3   1   8      289.85      270.43      7.96 o
   4   1   8       28.62       29.56      2.46 o
   5   1   8        4.65        3.74      1.42 o
  -5   2   8        6.80        3.33      1.85 o
  -4   2   8        0.52        0.93      1.49 o
  -3   2   8      676.95      640.99     20.56 o
  -2   2   8      112.45      107.96      4.37 o
  -1   2   8        0.08       -0.22      0.65 o
   0   2   8        5.84        7.99      0.67 o
   1   2   8       56.18       49.76      1.87 o
   2   2   8       97.10       86.99      3.25 o
   3   2   8      122.78      101.95      4.97 o
   4   2   8        0.85        0.45      1.26 o
   5   2   8        9.14       14.87      2.20 o
  -5   3   8       31.88       29.93      3.62 o
  -4   3   8      122.79      125.87      7.35 o
  -3   3   8       11.37       10.44      1.42 o
  -2   3   8        8.29        6.34      1.34 o
  -1   3   8       31.82       27.64      4.29 o
   0   3   8       53.38       46.39      1.86 o
   1   3   8       17.81       19.11      3.27 o
   2   3   8       13.17       15.34      1.45 o
   3   3   8        3.35        3.64      0.98 o
   4   3   8        0.20        0.82      0.86 o
   5   3   8        1.73        2.32      1.63 o
  -5   4   8        5.16       63.93     12.42 o
  -4   4   8      257.87      262.31     13.92 o
  -3   4   8        5.21        5.66      1.24 o
  -2   4   8       58.48       50.81      2.84 o
  -1   4   8        0.03        1.09      0.97 o
   1   4   8       40.07       37.93      2.38 o
   2   4   8       75.04       68.78      3.04 o
   3   4   8        1.65        1.95      1.03 o
   4   4   8       13.91       15.75      2.08 o
  -4   5   8        2.38        4.82      3.83 o
  -3   5   8        9.56       11.15      1.44 o
  -2   5   8       28.67       26.73      3.01 o
  -1   5   8       26.62       23.04      3.11 o
   0   5   8        6.40        6.55      1.43 o
   1   5   8       64.46       60.62      2.68 o
   2   5   8        4.49        3.78      3.20 o
   3   5   8        2.74        2.65      1.20 o
   4   5   8        5.82        5.50      1.33 o
  -4   6   8        2.05        2.33      2.51 o
  -3   6   8       15.85       14.08      2.08 o
  -2   6   8        5.43        4.28      1.44 o
  -1   6   8       13.87       20.54      3.56 o
   0   6   8       82.59       79.14      5.14 o
   1   6   8        0.82        1.08      1.69 o
   2   6   8        2.38        1.98      1.56 o
   3   6   8        3.71        2.75      1.61 o
  -3   7   8        5.69        4.50      1.31 o
  -2   7   8        9.72        8.77      1.97 o
  -1   7   8       17.61       15.43      1.95 o
   0   7   8       43.93       47.95      4.15 o
   1   7   8       17.98       20.49      4.10 o
   2   7   8       11.52       14.07      2.29 o
  -1   8   8        4.07        3.93      1.48 o
   0   8   8       10.85       13.72      4.25 o
  -1 -10   9       20.93       17.70      2.59 o
   0 -10   9       27.82       27.20      3.38 o
   1 -10   9        4.89        3.39      1.24 o
   2 -10   9       49.99       42.37      2.45 o
  -2  -9   9        0.01       -1.12      1.43 o
  -1  -9   9        4.26        3.05      2.02 o
   0  -9   9       16.91       17.49      2.24 o
   1  -9   9       34.58       32.99      3.63 o
   2  -9   9        5.01        6.61      1.20 o
   3  -9   9        3.11        4.55      1.60 o
  -3  -8   9       27.34       33.98      2.98 o
  -2  -8   9        0.41        0.64      1.41 o
  -1  -8   9       17.99       18.34      2.25 o
   0  -8   9        8.88        6.25      1.31 o
   1  -8   9      150.20      135.60      4.89 o
   2  -8   9       10.33        7.12      1.13 o
   3  -8   9       27.16       31.21      2.68 o
   4  -8   9        7.71        6.92      1.68 o
  -4  -7   9        7.24        9.25      2.42 o
  -3  -7   9        2.05        3.07      1.48 o
  -2  -7   9        0.03       -0.78      1.05 o
  -1  -7   9      191.74      183.46      5.86 o
   0  -7   9       31.30       68.63      4.40 o
   1  -7   9       28.47       27.96      1.88 o
   2  -7   9        8.73        7.60      1.08 o
   3  -7   9        3.35        3.95      1.85 o
   4  -7   9       39.98       41.28      2.91 o
  -4  -6   9       29.34       33.01      5.59 o
  -3  -6   9        1.90        1.43      1.58 o
  -2  -6   9      327.06      313.14      9.11 o
  -1  -6   9        3.33        5.70      1.13 o
   0  -6   9      143.68      211.57      7.75 o
   1  -6   9       28.29       26.34      1.75 o
   2  -6   9       38.70       38.38      1.96 o
   3  -6   9       43.10       40.52      2.75 o
   4  -6   9        7.49        8.10      1.54 o
   5  -6   9        5.25       46.76      6.05 o
  -5  -5   9        0.17        0.82      1.27 o
  -4  -5   9        1.00       -0.62      1.07 o
  -3  -5   9       24.44       27.78      1.98 o
  -2  -5   9      187.12      184.61      5.10 o
  -1  -5   9      111.45      100.74      3.56 o
   0  -5   9        8.87        8.91      1.02 o
   1  -5   9       57.91       55.19      2.45 o
   2  -5   9        3.22        2.84      0.78 o
   3  -5   9       19.63       25.38      2.09 o
   4  -5   9       29.90       29.00      2.04 o
   5  -5   9        0.59       -0.20      1.04 o
  -5  -4   9        1.94        0.64      0.97 o
  -4  -4   9       11.77       10.94      1.57 o
  -3  -4   9      264.63      254.97      9.68 o
  -2  -4   9      121.32      116.10      3.49 o
  -1  -4   9       39.05       39.59      2.01 o
   0  -4   9       20.25       19.88      1.28 o
   1  -4   9        9.00       10.63      1.12 o
   2  -4   9       67.80       70.87      2.36 o
   3  -4   9       12.53       38.44      2.65 o
   4  -4   9       10.21        6.42      1.19 o
   5  -4   9        0.37        0.80      1.12 o
  -5  -3   9        4.33        4.56      2.45 o
  -4  -3   9        0.39        4.07      1.16 o
  -3  -3   9        2.04        1.98      1.09 o
  -2  -3   9       68.28       67.28      2.46 o
  -1  -3   9        0.26        0.73      0.62 o
   0  -3   9        7.05        7.80      0.89 o
   1  -3   9       38.07       48.86      2.17 o
   2  -3   9        1.50        2.03      0.67 o
   3  -3   9       64.59       63.64      2.75 o
   4  -3   9        4.29        5.71      1.10 o
   5  -3   9      125.76      128.62      4.69 o
  -5  -2   9        2.60        5.11      2.51 o
  -4  -2   9        5.93        5.57      1.04 o
  -3  -2   9      164.62      142.25      4.86 o
  -1  -2   9      616.60      592.06     14.04 o
   0  -2   9       63.69       63.61      2.14 o
   1  -2   9        2.02        3.48      0.61 o
   2  -2   9       89.59       89.65      2.75 o
   4  -2   9       58.80       60.08      2.75 o
   5  -2   9        1.19        1.55      1.03 o
  -5  -1   9        1.61        0.08      1.36 o
  -4  -1   9       19.28       18.35      2.27 o
  -3  -1   9        1.00        0.38      5.17 o
  -2  -1   9        1.22        3.03      0.86 o
  -1  -1   9      124.61      128.21      3.40 o
   0  -1   9        0.59        0.54      0.48 o
   1  -1   9       16.68       19.02      1.03 o
   2  -1   9       42.21       38.70      1.82 o
   3  -1   9       12.77       14.03      1.20 o
   4  -1   9       68.23       79.85      4.08 o
   5  -1   9        0.39        0.31      1.20 o
  -5   0   9       19.20       17.71      3.10 o
  -4   0   9       12.30       12.49      1.35 o
  -3   0   9        0.54        0.22      0.81 o
  -2   0   9      688.22      655.52     20.72 o
  -1   0   9       52.22       44.99      2.29 o
   0   0   9      106.49       99.84      2.57 o
   1   0   9       54.93       58.18      2.08 o
   2   0   9       24.59       26.07      1.61 o
   3   0   9      315.51      299.86      8.75 o
   4   0   9        6.10        6.78      1.48 o
   5   0   9        1.42        2.24      1.37 o
  -5   1   9        0.99        1.46      1.77 o
  -4   1   9       44.77       52.55      2.72 o
  -3   1   9       17.96       21.21      2.98 o
  -2   1   9       10.27       15.60      1.82 o
  -1   1   9       95.81       92.81      3.26 o
   0   1   9       28.97       31.39      2.27 o
   1   1   9        0.95        3.20      0.61 o
   2   1   9       70.09      123.01      5.45 o
   3   1   9        6.04        5.84      1.04 o
   4   1   9       18.49       22.56      2.36 o
   5   1   9        5.59        6.09      2.49 o
  -5   2   9        5.93        4.82      2.17 o
  -4   2   9        0.00       -2.11      1.50 o
  -3   2   9       56.68       62.21      3.04 o
  -2   2   9      288.39      261.62     10.27 o
  -1   2   9       20.08       22.59      1.93 o
   0   2   9        0.09       -0.14      0.54 o
   1   2   9       61.26       58.69      2.15 o
   2   2   9      330.88      305.15      9.00 o
   3   2   9        9.96       10.32      1.43 o
   4   2   9        3.67        3.67      0.97 o
  -5   3   9       31.87       30.50      5.28 o
  -4   3   9       46.26       40.68      4.44 o
  -3   3   9        6.43        5.71      2.09 o
  -2   3   9       23.94       24.16      4.92 o
  -1   3   9       52.93       53.99      3.32 o
   0   3   9        6.41        6.86      1.44 o
   1   3   9       57.41       52.52      2.08 o
   2   3   9       44.44       42.87      2.36 o
   3   3   9        0.03       -0.29      0.86 o
   4   3   9       49.56       54.12      5.46 o
  -4   4   9       22.57       21.46      3.29 o
  -3   4   9       67.38       67.76      4.78 o
  -2   4   9       33.74       30.32      5.64 o
  -1   4   9       70.26       58.34      3.23 o
   0   4   9        0.67        0.03      1.09 o
   1   4   9       25.72       26.70      1.83 o
   2   4   9        6.37        8.27      1.33 o
   3   4   9       20.32       21.07      3.27 o
   4   4   9       20.97       20.36      3.38 o
  -4   5   9        5.98        6.74      2.52 o
  -3   5   9        8.42       10.34      2.17 o
  -2   5   9       31.70       33.70      4.88 o
  -1   5   9        0.57        0.00      1.39 o
   0   5   9        3.79        2.66      1.39 o
   1   5   9       16.61       17.35      2.94 o
   2   5   9        8.72        9.88      1.82 o
   3   5   9       47.51       45.94      3.24 o
  -3   6   9       34.76       34.86      4.29 o
  -2   6   9       69.18       55.29      3.30 o
  -1   6   9       30.89       72.20      3.52 o
   0   6   9        9.59        9.49      2.36 o
   1   6   9       46.07       54.30      4.63 o
   2   6   9        9.34       12.65      2.08 o
  -2   7   9        1.32        3.45      2.01 o
  -1   7   9        0.08        0.09      1.10 o
   0   7   9       11.09       15.22      2.96 o
   1   7   9        3.61        4.88      2.70 o
   0 -10  10       19.36       23.08      2.67 o
   1 -10  10        2.44        2.14      1.25 o
  -2  -9  10        0.98       -1.93      2.72 o
  -1  -9  10        1.94        2.27      1.56 o
   0  -9  10       16.89       18.90      2.39 o
   1  -9  10        3.55        3.25      1.18 o
   2  -9  10       31.08       27.91      1.94 o
  -3  -8  10        0.46       -0.97      2.29 o
  -2  -8  10       29.46       33.11      3.06 o
  -1  -8  10        4.24        4.04      1.65 o
   0  -8  10       32.00       25.26      2.37 o
   1  -8  10        0.00        1.18      1.01 o
   2  -8  10        8.02        6.69      1.16 o
   3  -8  10        6.11        8.24      1.77 o
  -4  -7  10       17.53       18.76      3.10 o
  -3  -7  10        4.23        2.26      1.51 o
  -2  -7  10        2.22        2.06      1.57 o
  -1  -7  10       15.43       16.24      1.70 o
   0  -7  10        3.34        9.96      1.75 o
   1  -7  10        2.20        1.00      1.35 o
   2  -7  10        1.54        0.99      0.89 o
   3  -7  10       13.60       13.07      2.56 o
   4  -7  10       27.48       28.72      2.61 o
  -4  -6  10       10.76        9.04      1.81 o
  -3  -6  10        4.70        3.80      2.77 o
  -2  -6  10       53.59       47.39      2.49 o
  -1  -6  10       59.03       49.78      2.48 o
   0  -6  10        0.21        4.08      1.05 o
   1  -6  10        0.33       -0.03      0.86 o
   2  -6  10       58.49       56.70      2.51 o
   3  -6  10       19.43       22.01      2.21 o
   4  -6  10        0.59        1.96      1.17 o
  -4  -5  10        1.07        0.59      1.22 o
  -3  -5  10       24.23       17.48      3.64 o
  -2  -5  10       11.69       12.01      1.42 o
  -1  -5  10        0.31        0.74      0.87 o
   0  -5  10       31.96       31.51      1.95 o
   1  -5  10       45.15       44.90      2.27 o
   2  -5  10       29.16       28.46      1.75 o
   3  -5  10       33.31       38.91      2.79 o
   4  -5  10        1.18        0.30      1.19 o
   5  -5  10        0.02       -0.20      1.08 o
  -5  -4  10        2.73        5.52      1.31 o
  -4  -4  10       13.79       14.33      1.83 o
  -3  -4  10      101.13       83.42      7.22 o
  -2  -4  10       15.18       15.37      1.31 o
  -1  -4  10      127.34      125.72      4.18 o
   0  -4  10        0.52        1.94      0.72 o
   1  -4  10        6.26        6.52      1.00 o
   2  -4  10        8.92        9.41      1.12 o
   3  -4  10        0.00        0.51      0.88 o
   4  -4  10       63.76       62.08      3.66 o
   5  -4  10      201.58      214.49      7.04 o
  -5  -3  10        4.38        3.05      1.05 o
  -4  -3  10        0.31        0.22      1.09 o
  -3  -3  10        1.34        1.10      1.06 o
  -2  -3  10        2.35        1.45      1.05 o
  -1  -3  10      205.92      205.16      6.10 o
   0  -3  10       84.84       86.74      2.78 o
   1  -3  10       20.80       20.70      1.50 o
   2  -3  10       21.32       22.84      1.37 o
   3  -3  10        0.17       -0.41      0.86 o
   4  -3  10        6.85        3.19      1.18 o
   5  -3  10       39.40       42.46      2.55 o
  -5  -2  10        1.33        0.60      2.40 o
  -4  -2  10        7.73        5.33      1.26 o
  -3  -2  10       24.48       27.52      1.89 o
  -2  -2  10        2.41        0.52      1.61 o
  -1  -2  10      126.51      125.14      3.61 o
   0  -2  10      165.03      148.98      4.11 o
   1  -2  10       30.91       32.77      1.81 o
   2  -2  10       57.57       57.67      2.32 o
   3  -2  10       52.85       62.17      2.82 o
   4  -2  10      305.96      301.12      9.16 o
   5  -2  10       31.72       32.01      2.25 o
  -5  -1  10       18.81       20.61      4.57 o
  -4  -1  10       18.58       15.99      1.69 o
  -3  -1  10        2.58        2.91      1.24 o
  -2  -1  10      359.77      352.96     11.71 o
  -1  -1  10       21.25       26.36      1.67 o
   0  -1  10       63.28       60.88      1.87 o
   1  -1  10       67.63       57.96      2.09 o
   2  -1  10       11.00       10.29      1.18 o
   3  -1  10       36.07       57.90      2.18 o
   4  -1  10       31.34       33.00      2.25 o
   5  -1  10       10.04       11.61      1.62 o
  -5   0  10        1.10        0.90      2.02 o
  -4   0  10        1.07        1.19      0.94 o
  -3   0  10        5.52        7.24      1.45 o
  -2   0  10      284.12      258.31      8.91 o
  -1   0  10      201.55      183.72      5.48 o
   0   0  10       18.22       17.04      0.99 o
   2   0  10       38.44       38.30      2.05 o
   3   0  10       51.31       51.73      2.40 o
   4   0  10       39.04       39.65      3.00 o
   5   0  10        4.74        3.16      1.55 o
  -5   1  10       11.56        7.75      2.57 o
  -4   1  10        1.52        6.17      1.13 o
  -3   1  10      138.02      139.22      5.47 o
  -2   1  10       14.67       15.45      2.28 o
  -1   1  10        0.32        0.15      0.73 o
   0   1  10      147.14      116.32      3.64 o
   1   1  10       26.99       25.59      1.69 o
   2   1  10        5.18        6.47      1.11 o
   3   1  10        3.26        3.52      0.97 o
   4   1  10        3.32        3.03      1.44 o
  -5   2  10        1.48        2.21      5.03 o
  -4   2  10        9.14        9.47      1.31 o
  -3   2  10       61.71       51.74      2.89 o
  -2   2  10       19.72       17.67      2.66 o
  -1   2  10       83.10       80.80      3.15 o
   0   2  10        2.45        1.51      1.05 o
   1   2  10        6.90        3.78      1.18 o
   2   2  10       34.31       32.52      2.01 o
   3   2  10        0.84        0.80      0.92 o
   4   2  10       11.43       11.66      1.63 o
  -4   3  10        0.76        1.07      1.88 o
  -3   3  10        0.36       -0.76      1.27 o
  -2   3  10       28.29       28.42      5.21 o
  -1   3  10       71.51       64.96      3.43 o
   0   3  10       14.53       10.27      1.24 o
   1   3  10        7.22        9.88      2.13 o
   2   3  10       18.25       17.48      1.96 o
   3   3  10        5.89        6.10      1.25 o
   4   3  10        0.86        0.81      1.07 o
  -4   4  10        6.79        8.26      3.35 o
  -3   4  10        0.63        0.66      1.05 o
  -2   4  10        8.31        5.56      2.27 o
  -1   4  10        0.00        0.71      1.36 o
   0   4  10       45.02       44.15      2.30 o
   1   4  10       24.76       23.34      3.09 o
   2   4  10       73.61       80.61      4.12 o
   3   4  10       13.65       14.26      2.65 o
  -3   5  10        9.94       10.26      1.62 o
  -2   5  10       11.47        7.73      1.61 o
  -1   5  10        1.20       -0.85      1.38 o
   0   5  10        2.70        2.74      1.32 o
   1   5  10        0.95        0.01      1.95 o
   2   5  10        1.24        1.69      2.20 o
  -2   6  10        6.23        6.07      1.85 o
  -1   6  10        7.68        6.27      2.11 o
   0   6  10        0.87        4.54      1.57 o
   1   6  10       37.04       39.59      4.18 o
  -1  -9  11        3.55        2.09      1.61 o
   0  -9  11       73.50       62.60      3.79 o
   1  -9  11       24.40       22.14      2.01 o
   2  -9  11        6.63        7.52      1.95 o
  -2  -8  11        0.38        4.71      3.68 o
  -1  -8  11      234.57      223.50      8.72 o
   0  -8  11        5.39        4.84      1.57 o
   1  -8  11       25.41       25.39      2.20 o
   2  -8  11        1.03        1.51      1.03 o
   3  -8  11        7.92       10.16      2.00 o
  -3  -7  11        0.29       -0.55      1.78 o
  -2  -7  11        3.76        1.86      2.56 o
  -1  -7  11       18.00       20.22      2.35 o
   0  -7  11       38.90       35.46      3.42 o
   1  -7  11       20.53       20.54      1.79 o
   2  -7  11        5.36        8.27      1.21 o
   3  -7  11        1.57        4.86      2.47 o
  -4  -6  11        0.05        1.15      1.69 o
  -3  -6  11        0.50        0.61      1.75 o
  -2  -6  11       97.35       87.22      4.30 o
  -1  -6  11       52.69       51.48      3.09 o
   0  -6  11        0.01       10.06      1.63 o
   1  -6  11      158.61      163.04      6.74 o
   2  -6  11       13.11       13.08      1.55 o
   3  -6  11        7.35       11.30      1.80 o
   4  -6  11       13.25       15.33      2.09 o
  -4  -5  11        8.97       10.38      1.79 o
  -3  -5  11        7.02        6.13      2.08 o
  -2  -5  11       18.85       18.60      2.07 o
  -1  -5  11        4.45        4.76      1.14 o
   0  -5  11       60.62       54.27      2.64 o
   1  -5  11        2.58        3.40      1.01 o
   2  -5  11        7.03        8.19      1.15 o
   3  -5  11        3.30        4.48      1.35 o
   4  -5  11       21.26       19.86      1.88 o
  -4  -4  11       11.40       16.23      2.05 o
  -3  -4  11        0.49       -1.88      1.05 o
  -2  -4  11       20.05       25.77      2.90 o
  -1  -4  11        9.53        7.97      1.15 o
   0  -4  11      699.49      715.06     19.84 o
   1  -4  11       14.52       14.63      1.39 o
   2  -4  11       11.28       13.10      1.63 o
   3  -4  11       26.81       31.79      2.18 o
   4  -4  11       10.92       12.72      1.57 o
  -5  -3  11        8.36        6.36      3.51 o
  -4  -3  11        6.41        3.38      1.34 o
  -3  -3  11       20.20       22.01      3.22 o
  -2  -3  11       22.06       21.05      3.42 o
  -1  -3  11       50.54       44.35      4.41 o
   0  -3  11        1.51        1.56      0.75 o
   1  -3  11       28.44       34.15      1.99 o
   2  -3  11        0.63        0.31      0.70 o
   3  -3  11        9.43        9.62      1.36 o
   4  -3  11        9.00        9.41      1.49 o
  -5  -2  11       12.26       18.14      3.79 o
  -4  -2  11       11.57       12.42      1.92 o
  -3  -2  11        6.11        5.84      1.19 o
  -1  -2  11      495.12      490.71     16.63 o
   0  -2  11       45.66       40.16      1.79 o
   1  -2  11       52.89       59.50      3.64 o
   2  -2  11        7.25        8.54      0.98 o
   3  -2  11        3.66        5.81      0.90 o
   4  -2  11       95.87      101.78      4.04 o
  -5  -1  11        0.61        0.10      1.65 o
  -4  -1  11        0.90       -0.51      0.93 o
  -3  -1  11       60.60       53.81      3.19 o
  -2  -1  11        1.38        2.61      1.08 o
  -1  -1  11       40.30       35.05      2.42 o
   0  -1  11       52.99       49.49      1.95 o
   1  -1  11        0.04       -0.20      0.64 o
   2  -1  11        0.18       -0.93      0.67 o
   3  -1  11       24.61       29.41      1.63 o
   4  -1  11        7.77       13.14      1.58 o
  -5   0  11        3.90        6.34      2.61 o
  -4   0  11       10.95        8.70      1.37 o
  -3   0  11        1.11        1.92      1.16 o
  -2   0  11       13.46       11.37      1.53 o
  -1   0  11       68.79       62.34      3.09 o
   0   0  11        0.00        0.23      0.97 o
   1   0  11       32.45       33.51      2.07 o
   2   0  11       13.70       14.19      1.21 o
   3   0  11       75.84       73.65      3.06 o
   4   0  11        2.97        4.44      1.59 o
  -4   1  11       26.14       23.99      3.48 o
  -3   1  11       40.33       41.74      6.24 o
  -2   1  11       21.08       16.14      2.80 o
  -1   1  11        0.51       -0.04      1.85 o
   0   1  11        0.33        1.46      1.09 o
   1   1  11        0.32        0.80      0.86 o
   2   1  11        6.11       12.00      1.34 o
   3   1  11       20.41       21.78      1.74 o
   4   1  11        5.75        6.73      1.77 o
  -4   2  11       11.06       14.47      2.02 o
  -3   2  11       39.24       38.23      2.60 o
  -2   2  11        9.32       10.46      2.17 o
  -1   2  11       49.63       56.16      3.99 o
   0   2  11      115.64      105.72      4.38 o
   1   2  11        2.25        3.41      1.18 o
   2   2  11        0.05       -0.49      1.24 o
   3   2  11        1.20        2.19      1.10 o
   4   2  11        0.48       -0.19      0.98 o
  -4   3  11       18.93       17.80      1.72 o
  -3   3  11        0.00        0.10      1.66 o
  -2   3  11       25.46       24.28      3.97 o
  -1   3  11        0.61        1.19      1.39 o
   0   3  11        6.88        9.14      1.89 o
   1   3  11        0.61        1.16      1.69 o
   2   3  11       22.68       26.23      4.64 o
   3   3  11        3.97        4.21      1.27 o
  -3   4  11       53.99       60.70      3.46 o
  -2   4  11       23.82       24.19      3.31 o
  -1   4  11       54.82       48.95      3.88 o
   0   4  11       16.26       14.03      2.73 o
   1   4  11        8.39       10.33      3.54 o
   2   4  11       30.56       36.17      4.06 o
  -3   5  11        8.55       10.47      1.71 o
  -1   5  11        2.93        2.32      1.69 o
   0   5  11        0.50        0.22      1.18 o
   2   5  11        0.08        0.16      2.20 o
  -1   6  11        0.97        0.49      3.11 o
   0   6  11        0.83       -0.44      1.31 o
   0  -9  12        0.11       -0.77      1.48 o
   1  -9  12       19.34       18.11      2.27 o
  -2  -8  12        1.78        0.67      1.69 o
  -1  -8  12        3.62        1.78      1.72 o
   0  -8  12       27.31       25.98      2.64 o
   1  -8  12        1.79       -0.42      1.10 o
   2  -8  12       41.79       40.88      2.42 o
  -3  -7  12       14.03       11.78      2.90 o
  -2  -7  12        8.77        5.49      1.92 o
  -1  -7  12        1.28       -0.44      1.45 o
   0  -7  12        0.00        0.20      1.36 o
   1  -7  12       17.96       22.18      1.94 o
   2  -7  12       17.33       20.99      1.76 o
   3  -7  12        5.83        3.35      1.68 o
  -3  -6  12        8.72       10.06      2.65 o
  -2  -6  12        6.60        6.44      2.17 o
  -1  -6  12        2.28        1.50      1.43 o
   0  -6  12        3.44        9.47      1.60 o
   1  -6  12       41.07       45.50      2.65 o
   2  -6  12       17.68       16.90      1.58 o
   3  -6  12       13.98       16.17      2.15 o
  -4  -5  12        0.05        0.22      1.69 o
  -3  -5  12        6.52        9.49      2.24 o
  -2  -5  12        5.30        5.60      1.92 o
  -1  -5  12       10.97       12.56      1.50 o
   0  -5  12      139.28      140.40      5.73 o
   1  -5  12        7.43        8.87      1.43 o
   2  -5  12       49.16       45.46      2.39 o
   3  -5  12       16.01       19.01      2.18 o
   4  -5  12        0.02        1.48      2.46 o
  -4  -4  12        1.34        1.64      1.42 o
  -3  -4  12        0.16       -0.46      1.46 o
  -2  -4  12        2.25        2.21      1.66 o
  -1  -4  12        5.34        3.83      1.09 o
   0  -4  12        1.44        2.85      1.21 o
   1  -4  12      157.49      157.72      6.55 o
   2  -4  12        0.91        0.93      0.87 o
   3  -4  12        0.23        1.12      1.07 o
   4  -4  12       21.23       22.65      2.08 o
  -4  -3  12       14.44       22.24      5.41 o
  -3  -3  12       17.99       15.83      2.78 o
  -2  -3  12       18.80       18.73      2.74 o
  -1  -3  12      225.23      236.67      8.79 o
   0  -3  12        3.53        3.30      3.99 o
   1  -3  12       11.28       16.83      1.50 o
   2  -3  12       62.82       67.19      2.88 o
   3  -3  12        5.26        5.22      0.93 o
   4  -3  12       10.52       13.75      1.74 o
  -4  -2  12        3.79        5.13      1.29 o
  -3  -2  12        4.07        7.07      1.31 o
  -2  -2  12       13.21       15.77      2.49 o
  -1  -2  12       28.12       26.42      2.26 o
   0  -2  12       80.61       77.22      3.40 o
   1  -2  12       52.50       56.37      2.59 o
   2  -2  12       22.94       23.14      1.89 o
   3  -2  12        2.22        5.10      0.93 o
   4  -2  12        5.12        6.45      1.41 o
  -4  -1  12       18.58       24.19      2.20 o
  -3  -1  12        0.97        2.52      1.75 o
  -2  -1  12       48.53       48.57      3.90 o
  -1  -1  12        1.53        1.48      1.13 o
   0  -1  12       24.27       24.05      2.11 o
   1  -1  12       74.22       68.72      2.48 o
   2  -1  12        4.81        4.81      0.95 o
   3  -1  12        0.16        1.56      0.84 o
   4  -1  12        0.12        1.54      1.22 o
  -4   0  12        5.14        8.13      1.46 o
  -3   0  12        9.85       10.26      1.57 o
  -2   0  12        2.72        0.95      1.13 o
  -1   0  12        0.00        1.42      1.33 o
   0   0  12       70.35       69.18      3.57 o
   1   0  12       43.74       43.55      1.94 o
   2   0  12       30.69       28.09      1.63 o
   3   0  12       20.46       21.55      1.56 o
   4   0  12       41.13       51.26      2.91 o
  -4   1  12        9.20        6.28      1.38 o
  -3   1  12        2.44        3.04      1.24 o
  -2   1  12        7.98       10.33      1.62 o
  -1   1  12       37.92       34.15      3.28 o
   0   1  12       17.96       12.18      1.73 o
   1   1  12        0.00        0.13      1.54 o
   2   1  12        2.07        8.15      1.27 o
   3   1  12        3.79        3.48      1.13 o
  -4   2  12        3.04        1.05      1.70 o
  -3   2  12        1.23        0.78      1.77 o
  -2   2  12        6.91        7.88      4.64 o
  -1   2  12        0.38        1.15      1.50 o
   0   2  12       10.69       10.99      1.68 o
   1   2  12       37.22       32.75      3.58 o
   2   2  12        1.28        1.05      1.25 o
   3   2  12       99.01      109.11      6.25 o
  -3   3  12       48.83       52.17      6.20 o
  -2   3  12        8.74        7.61      2.09 o
  -1   3  12        0.02        4.80      1.80 o
   0   3  12        3.98        3.88      1.38 o
   1   3  12        1.15        0.76      1.90 o
   2   3  12        6.81        2.41      2.01 o
  -2   4  12       11.55       14.13      8.98 o
  -1   4  12        2.75        6.23      2.07 o
   0   4  12        0.06        0.79      1.64 o
   1   4  12        2.61        1.43      2.33 o
   2   4  12       12.98       17.14      3.25 o
  -1   5  12       20.94       22.99      8.69 o
   0   5  12        0.04        0.59      1.80 o
  -1  -8  13        7.50        2.66      2.49 o
   0  -8  13        7.86        6.54      1.91 o
   1  -8  13        4.14        2.47      1.27 o
  -2  -7  13       12.80       12.98      2.82 o
  -1  -7  13       27.87       26.37      2.70 o
   0  -7  13        0.04        2.52      1.50 o
   1  -7  13      110.12      109.14      4.63 o
   2  -7  13        0.45        1.93      1.13 o
  -3  -6  13        7.65        6.29      2.34 o
  -2  -6  13        2.04        2.53      1.84 o
  -1  -6  13        0.01        1.63      1.44 o
   0  -6  13        2.08        1.47      1.37 o
   1  -6  13      243.00      274.69     17.22 o
   2  -6  13        7.81       10.66      1.43 o
   3  -6  13       13.85       15.71      2.22 o
  -3  -5  13       11.94       12.75      2.62 o
  -2  -5  13        8.57        8.71      2.32 o
  -1  -5  13       12.81        8.64      2.38 o
   0  -5  13       65.54       61.75      3.41 o
   1  -5  13       18.09       22.17      1.90 o
   2  -5  13       19.39       22.24      1.89 o
   3  -5  13       13.02       19.25      2.31 o
  -3  -4  13        0.19        0.02      1.53 o
  -2  -4  13        5.98       11.41      2.32 o
  -1  -4  13        4.92        4.05      1.38 o
   0  -4  13       81.16       95.44      4.38 o
   1  -4  13        2.89        4.12      1.13 o
   2  -4  13       15.03       15.59      2.13 o
   3  -4  13        0.16        5.14      1.29 o
  -4  -3  13        3.79        6.86      2.13 o
  -3  -3  13        1.30        1.31      1.59 o
  -2  -3  13       22.72       20.81      3.00 o
  -1  -3  13        2.08        3.01      1.29 o
   0  -3  13       33.50       32.16      3.54 o
   1  -3  13       11.07       11.33      1.37 o
   2  -3  13       10.93       11.85      1.25 o
   3  -3  13        0.80        1.19      1.01 o
  -4  -2  13        0.93        2.45      1.22 o
  -3  -2  13        0.25        0.93      1.50 o
  -2  -2  13        0.98        0.85      1.50 o
  -1  -2  13        6.96        7.87      1.57 o
   0  -2  13        0.81        1.68      1.69 o
   1  -2  13        4.61        5.92      1.05 o
   2  -2  13       20.38       24.25      1.63 o
   3  -2  13        6.56        6.87      1.14 o
  -4  -1  13        7.90        9.74      1.71 o
  -3  -1  13        7.22        8.79      1.68 o
  -2  -1  13       35.89       38.34      3.62 o
  -1  -1  13        0.19       -0.05      1.16 o
   0  -1  13        5.24        7.00      2.21 o
   1  -1  13       10.61        9.75      1.23 o
   2  -1  13        3.09        2.53      0.89 o
   3  -1  13        0.04        2.72      0.93 o
  -4   0  13       13.52       18.43      3.88 o
  -3   0  13        5.44        6.52      1.44 o
  -2   0  13       48.05       47.25      3.70 o
  -1   0  13       49.53       57.56      4.55 o
   0   0  13       39.19       42.60      4.01 o
   1   0  13       42.94       38.84      3.81 o
   2   0  13        0.02        1.26      0.85 o
   3   0  13        1.95        1.67      0.93 o
  -3   1  13       13.85       13.57      1.89 o
  -2   1  13       13.51       16.33      5.02 o
  -1   1  13        7.78        7.06      1.88 o
   0   1  13        6.47        4.09      1.57 o
   1   1  13        2.21        2.82      1.89 o
   2   1  13        0.10       -0.67      0.81 o
   3   1  13       17.02       25.53      3.54 o
  -3   2  13       42.76       45.96      7.94 o
  -2   2  13       42.93       47.34      3.82 o
  -1   2  13       12.39       14.53      8.08 o
   0   2  13        7.03        6.95      1.64 o
   1   2  13        0.19       -1.63      1.66 o
   2   2  13        0.02       -1.95      1.63 o
  -2   3  13        0.00       -0.25      1.42 o
  -1   3  13        0.12       -0.21      1.49 o
   0   3  13        8.02       17.97      2.96 o
   1   3  13        6.34        9.81      2.75 o
  -1   4  13        9.79       13.02      3.55 o
   0   4  13       23.26       24.31      3.27 o
  -1  -7  14        2.56        1.74      2.08 o
   0  -7  14       13.73       18.68      2.35 o
   1  -7  14       46.49       54.94      4.17 o
  -2  -6  14        2.00        0.67      1.89 o
  -1  -6  14        5.42        6.00      2.50 o
   0  -6  14        3.91        4.89      2.49 o
   1  -6  14        3.61        5.02      1.51 o
   2  -6  14       36.93       38.75      3.16 o
  -2  -5  14       13.08       16.76      2.95 o
  -1  -5  14       15.89       19.90      3.35 o
   0  -5  14       72.37       78.75      5.97 o
   1  -5  14        1.43        1.79      1.22 o
   2  -5  14        1.14        2.45      1.37 o
  -3  -4  14       14.71       17.49      2.95 o
  -2  -4  14        1.99        5.99      2.04 o
  -1  -4  14       10.38       12.74      1.93 o
   0  -4  14        3.06        3.50      2.06 o
   1  -4  14        0.99        1.06      1.03 o
   2  -4  14       41.84       47.87      4.86 o
   3  -4  14       43.74       49.48      4.08 o
  -3  -3  14       27.44       33.52      3.53 o
  -2  -3  14        0.04        0.44      1.55 o
  -1  -3  14        9.91       11.07      1.77 o
   0  -3  14        0.39        1.46      1.82 o
   1  -3  14       28.34       32.67      4.74 o
   2  -3  14        3.89        4.87      1.18 o
   3  -3  14        0.27        0.50      0.88 o
  -3  -2  14       19.69       20.58      2.97 o
  -2  -2  14        7.88       10.93      2.40 o
  -1  -2  14        7.94        8.19      2.33 o
   0  -2  14       18.07       19.34      3.10 o
   1  -2  14       22.90       20.80      3.08 o
   2  -2  14       53.08       56.60      3.10 o
   3  -2  14       12.68       15.28      1.41 o
  -3  -1  14       10.48        9.76      2.29 o
  -2  -1  14        0.09       -0.31      1.47 o
  -1  -1  14       21.99       25.88      3.48 o
   0  -1  14       18.44       17.60      2.99 o
   1  -1  14        0.31        2.00      1.77 o
   2  -1  14        3.10        2.27      0.97 o
   3  -1  14        1.03        2.33      0.99 o
  -3   0  14       12.74       11.01      2.11 o
  -2   0  14       16.79       19.81      2.97 o
  -1   0  14       20.67       25.54      3.48 o
   0   0  14        0.03       -0.15      1.87 o
   1   0  14        2.61        1.92      1.78 o
   2   0  14        0.42       -0.37      1.65 o
  -2   1  14       45.46       57.47      4.39 o
  -1   1  14        3.44        3.04      1.85 o
   0   1  14        2.29        2.88      2.11 o
   1   1  14        2.78        3.85      2.06 o
   2   1  14        5.48        4.50      2.11 o
  -2   2  14       20.88       24.03      3.20 o
  -1   2  14        2.45        4.50      1.83 o
   0   2  14       17.79       20.83      3.56 o
   1   2  14       19.35       21.32      3.52 o
   0  -6  15        0.33       -1.07      1.87 o
  -1  -5  15        3.92        1.65      2.18 o
   0  -5  15        3.35        3.82      2.27 o
   1  -5  15        0.35        1.31      1.88 o
  -2  -4  15        7.19       10.28      2.48 o
  -1  -4  15        0.30        1.97      2.10 o
   0  -4  15        8.31        8.66      2.63 o
   1  -4  15        4.91        3.73      2.14 o
   2  -4  15        2.68        5.88      1.64 o
  -2  -3  15        0.54       -0.35      1.69 o
  -1  -3  15       12.41       10.60      2.82 o
   0  -3  15       25.11       31.48      3.77 o
   1  -3  15        0.14       -0.92      1.73 o
   2  -3  15        6.38        7.32      2.05 o
  -2  -2  15        0.26        2.71      1.80 o
  -1  -2  15       14.37       14.87      2.91 o
   0  -2  15        7.40        5.30      2.32 o
   1  -2  15        9.47        9.74      2.46 o
   2  -2  15        9.52        9.28      1.52 o
  -2  -1  15        2.12        3.38      1.88 o
  -1  -1  15       14.58       21.71      3.42 o
   0  -1  15        0.70        1.76      1.99 o
   1  -1  15        0.33        0.29      1.83 o
  -2   0  15       26.12       32.12      3.70 o
  -1   0  15        1.37        1.08      1.82 o
   0   0  15        6.17        4.59      2.26 o
   1   0  15        0.14       -1.47      1.89 o
  -1   1  15        2.53        4.25      2.13 o
   0   1  15        5.12        5.23      2.52 o
 
